# Supplementary material for: Long noncoding RNA LINC00239 inhibits ferroptosis in colorectal cancer by binding to Keap1 to stabilize Nrf2
Source: Cell Death Dis. 2022 Aug 29;13(8):742. doi: 10.1038/s41419-022-05192-y (PMC9424287; doi:10.1038/s41419-022-05192-y)
Supplement: Supplementary file 11 — Supplementary table S5 [file 41419_2022_5192_MOESM11_ESM.xlsx]

## Sheet: Sheet1
Protein FDR Confidence: Combined	Accession	Description	Coverage [%]	# Unique Peptides	# AAs	MW [kDa]	calc. pI	Score Sequest HT: Sequest HT	Abundance Ratio: (SAMPLE) / (CONTROL)	Abundance Ratio Adj. P-Value: (SAMPLE) / (CONTROL)	Abundances (Grouped): CONTROL	Abundances (Grouped): SAMPLE	Abundances (Grouped) CV [%]: CONTROL	Abundances (Grouped) CV [%]: SAMPLE	Abundances (Scaled): F1: Sample, CONTROL	Abundances (Scaled): F2: Sample, CONTROL	Abundances (Scaled): F3: Sample, CONTROL	Abundances (Scaled): F4: Sample, SAMPLE	Abundances (Scaled): F5: Sample, SAMPLE	Abundances (Scaled): F6: Sample, SAMPLE	Fold Change(Log2)	P-Value: (SAMPLE) / (CONTROL)
High	Q14145	Kelch-like ECH-associated protein 1 OS=Homo sapiens OX=9606 GN=KEAP1 PE=1 SV=2	56	29	624	69.6	6.44	426.14	83.653	0.191892	2.4	197.6	35.66	51.83	3.5	1.9	2	168.5	311.3	112.8	6.32339	0.0299387
High	O15164	Transcription intermediary factor 1-alpha OS=Homo sapiens OX=9606 GN=TRIM24 PE=1 SV=3	27	17	1050	116.8	7.11	47.15	86.612	0.115301	2.3	197.7	28.83	35.67	3.5	1.9	2.7	241.8	116.2	234	6.19153	0.00871041
High	Q12769	Nuclear pore complex protein Nup160 OS=Homo sapiens OX=9606 GN=NUP160 PE=1 SV=3	7	10	1436	162	5.5	23.64	23.475	0.429942	8.2	191.8	78.22	25.5	10.5	1	7.1	250.9	166.4	164.2	4.9664	0.00281955
High	Q9UKV3	Apoptotic chromatin condensation inducer in the nucleus OS=Homo sapiens OX=9606 GN=ACIN1 PE=1 SV=2	26	29	1341	151.8	6.43	158.24	30.223	0.191892	6.4	193.6	25.67	10.26	8.1	6.1	4.8	216.3	179	185.7	4.93447	8.37048e-05
High	Q9NTI5	Sister chromatid cohesion protein PDS5 homolog B OS=Homo sapiens OX=9606 GN=PDS5B PE=1 SV=1	25	24	1447	164.6	8.47	90.31	19.346	0.413025	9.8	190.2	76.14	49.51	8.8	1.3	12.8	296.7	110.1	170.3	4.6554	0.0284787
High	Q9Y3D0	Mitotic spindle-associated MMXD complex subunit MIP18 OS=Homo sapiens OX=9606 GN=FAM96B PE=1 SV=1	31	3	163	17.7	5.19	18.22	17.945	0.429942	10.6	189.4	68.96	0.69	16.6	2.4	15.7	281.2		284	4.61072	2.40951e-05
High	O75448	Mediator of RNA polymerase II transcription subunit 24 OS=Homo sapiens OX=9606 GN=MED24 PE=1 SV=1	17	12	989	110.2	6.95	25.71	18.952	0.432762	10	190	80.22	36.37	14.1	1.2	9.1	172.4	133.9	269.3	4.56011	0.0104837
High	P05091	Aldehyde dehydrogenase, mitochondrial OS=Homo sapiens OX=9606 GN=ALDH2 PE=1 SV=2	32	14	517	56.3	7.05	47.16	27.172	0.380735	7.1	192.9	88.44	54.01	6.6	1.9	16.1	179.3	301.1	95	4.54784	0.0376003
High	Q29RF7	Sister chromatid cohesion protein PDS5 homolog A OS=Homo sapiens OX=9606 GN=PDS5A PE=1 SV=1	34	34	1337	150.7	7.91	123.94	18.028	0.493269	10.5	189.5	83.65	52.15	12.9	0.3	13.8	231.9	77.5	263.7	4.40776	0.0342985
High	Q9Y2D4	Exocyst complex component 6B OS=Homo sapiens OX=9606 GN=EXOC6B PE=1 SV=3	12	8	811	94.1	6.46	11.41	16.56	0.408224	11.4	188.6	68.98	34.87	20.7	3	16.4	349		210.9	4.38846	0.0143135
High	P15735	Phosphorylase b kinase gamma catalytic chain, liver/testis isoform OS=Homo sapiens OX=9606 GN=PHKG2 PE=1 SV=1	24	8	406	46.4	6.38	19.12	29.879	0.413025	6.5	193.5	95.38	28.86	19	2.5	5.9	251.5	143.9	177.2	4.38528	0.00485262
High	Q92925	SWI/SNF-related matrix-associated actin-dependent regulator of chromatin subfamily D member 2 OS=Homo sapiens OX=9606 GN=SMARCD2 PE=1 SV=3	22	7	531	58.9	9.64	34.44	21.703	0.353954	8.8	191.2	37.09	52.29	12.4	10.2	5.6	271.3	79.2	221.4	4.342	0.0346033
High	P98175	RNA-binding protein 10 OS=Homo sapiens OX=9606 GN=RBM10 PE=1 SV=3	44	26	930	103.5	5.97	124.9	21.432	0.360982	8.9	191.1	62.61	51.5	10.8	3	14.8	232.4	78.4	260.6	4.32041	0.0332315
High	Q6P1M0	Long-chain fatty acid transport protein 4 OS=Homo sapiens OX=9606 GN=SLC27A4 PE=1 SV=1	10	6	643	72	8.47	9.21	22.286	0.380735	8.6	191.4	73.95	24.21	18	8.1	3.7	239.9	149.2	181.1	4.25808	0.00258659
High	Q9H0U3	Magnesium transporter protein 1 OS=Homo sapiens OX=9606 GN=MAGT1 PE=1 SV=1	12	4	335	38	9.63	8.46	19.061	0.398375	10	190	71.65	30.89	17.2	2.8	10.2	194.2	129.2	246.3	4.23758	0.00621369
High	P18615	Negative elongation factor E OS=Homo sapiens OX=9606 GN=NELFE PE=1 SV=3	55	14	380	43.2	9.33	57.92	20.338	0.353954	9.4	190.6	73.02	58.78	5	19.3	7.2	315.9	105.5	147.2	4.17399	0.0499787
High	Q8NI27	THO complex subunit 2 OS=Homo sapiens OX=9606 GN=THOC2 PE=1 SV=2	10	16	1593	182.7	8.44	49.12	17.493	0.22361	10.8	189.2	2.94	17.06		10.6	11.1	227.1	161.6	189.6	4.15109	0.00505267
High	Q2TAY7	WD40 repeat-containing protein SMU1 OS=Homo sapiens OX=9606 GN=SMU1 PE=1 SV=2	32	14	513	57.5	7.18	70.41	9.639	0.465023	18.8	181.2	82.21	55.91	18.8	1	13.4	126.3	129.5	310.8	4.09308	0.0438893
High	Q96KG9	N-terminal kinase-like protein OS=Homo sapiens OX=9606 GN=SCYL1 PE=1 SV=1	18	13	808	89.6	6.3	50.35	15.882	0.304317	11.8	188.2	37.12	39.35	14.1	14	6.6	238.8	103.3	223.1	4.02575	0.0145462
High	A6NHR9	Structural maintenance of chromosomes flexible hinge domain-containing protein 1 OS=Homo sapiens OX=9606 GN=SMCHD1 PE=1 SV=2	7	12	2005	226.2	7.3	22.06	18.622	0.274715	10.2	189.8	20.17	25.31		13.6	10.2	219.3	220.9	135.9	4.01232	0.0156682
High	Q86Y46	Keratin, type II cytoskeletal 73 OS=Homo sapiens OX=9606 GN=KRT73 PE=1 SV=1	9	2	540	58.9	7.23	24.38	0.032	0.380735	193.9	6.1	29.61	85.32	219.2	221.4	123.8	23.5	5.2	6.9	-3.98677	0.00572753
High	Q6P2H3	Centrosomal protein of 85 kDa OS=Homo sapiens OX=9606 GN=CEP85 PE=1 SV=1	12	6	762	85.6	6	13.67	37.565	0.408224	5.2	194.8	107.62	55.48	3.2	5.9	26.5	221.1	71.3	272	3.98677	0.0439122
High	Q14739	Lamin-B receptor OS=Homo sapiens OX=9606 GN=LBR PE=1 SV=2	22	11	615	70.7	9.36	59.07	11.809	0.274715	15.6	184.4	28.83	45.06	15.9	8.9	11.8	138.1	139.8	285.5	3.94424	0.0229333
High	Q7Z3K3	Pogo transposable element with ZNF domain OS=Homo sapiens OX=9606 GN=POGZ PE=1 SV=2	10	10	1410	155.2	7.4	33.53	15.339	0.353954	12.2	187.8	47.32	26.32	12.4	18	6.4	235.4	190.9	136.8	3.93561	0.0036283
High	P38432	Coilin OS=Homo sapiens OX=9606 GN=COIL PE=1 SV=1	19	10	576	62.6	9.07	21.3	26.886	0.357237	7.2	192.8	78.11	45.35	23.5	5.2	8.6	241.6	89.5	231.6	3.91512	0.0239609
High	A6NGN4	PRAME family member 25 OS=Homo sapiens OX=9606 GN=PRAMEF25 PE=3 SV=2	4	2	478	55.3	8.6	0	0.059	0.459796	188.8	11.2	21.06	47.31	219.1	209.5	145.1	17.6		8.8	-3.85672	0.00971844
High	Q8N1N4	Keratin, type II cytoskeletal 78 OS=Homo sapiens OX=9606 GN=KRT78 PE=1 SV=2	20	8	520	56.8	6.02	19.1	0.044	0.353954	191.5	8.5	32.48	63.12	209.6	231.9	117.7	8.1	9.3	23.5	-3.77319	0.0080743
High	Q9Y5B6	PAX3- and PAX7-binding protein 1 OS=Homo sapiens OX=9606 GN=PAXBP1 PE=1 SV=2	23	14	917	104.7	5.68	28.87	23.042	0.45437	8.3	191.7	109.73	40.92	30.5	2.1	8.3	260	107.7	191.4	3.77293	0.0183124
High	Q9UI30	Multifunctional methyltransferase subunit TRM112-like protein OS=Homo sapiens OX=9606 GN=TRMT112 PE=1 SV=1	42	5	125	14.2	5.26	6.7	0.077	0.398375	185.7	14.3	19.63	29.88	158	231.3	182	11.3	17.4		-3.73016	0.0080775
High	Q9UJX4	Anaphase-promoting complex subunit 5 OS=Homo sapiens OX=9606 GN=ANAPC5 PE=1 SV=2	8	4	755	85	6.87	13.79	14.255	0.493269	13.1	186.9	53.48	15.19		9	19.8	219.5	190	161.7	3.72489	0.00403124
High	P04264	Keratin, type II cytoskeletal 1 OS=Homo sapiens OX=9606 GN=KRT1 PE=1 SV=6	56	41	644	66	8.12	1072.12	0.095	0.353954	182.6	17.4	49.61	46.18	97.8	178.2	281.9	17	6.6	18.6	-3.72469	0.032344
High	Q9BVI4	Nucleolar complex protein 4 homolog OS=Homo sapiens OX=9606 GN=NOC4L PE=1 SV=1	45	15	516	58.4	7.49	82.24	17.962	0.37448	10.5	189.5	65.84	25.91	24.9	6.8	11.3	131.3	222.6	203.2	3.69553	0.00375319
High	Q05519	Serine/arginine-rich splicing factor 11 OS=Homo sapiens OX=9606 GN=SRSF11 PE=1 SV=1	17	6	484	53.5	10.52	26.26	17.887	0.539344	10.6	189.4	92.5	15.91	25.2		5.3	208.4	206.1	155	3.63785	0.00516643
High	Q9UKF6	Cleavage and polyadenylation specificity factor subunit 3 OS=Homo sapiens OX=9606 GN=CPSF3 PE=1 SV=1	32	19	684	77.4	5.6	56.8	12.025	0.37448	15.4	184.6	54.79	32.68	21.5	17.4	5.8	116.3	209	230	3.63492	0.00846714
High	Q9NPA8	Transcription and mRNA export factor ENY2 OS=Homo sapiens OX=9606 GN=ENY2 PE=1 SV=1	35	3	101	11.5	9.33	13.45	11.912	0.493269	15.5	184.5	58.89	28.34	9		21.9	150.7	167.4	251	3.61804	0.022867
High	P54760	Ephrin type-B receptor 4 OS=Homo sapiens OX=9606 GN=EPHB4 PE=1 SV=2	3	2	987	108.2	6.9	0	13.582	0.357237	13.7	186.3	4.69	34.84		15	16	242.9	115.7	210.4	3.61313	0.038481
High	Q5SRE5	Nucleoporin NUP188 homolog OS=Homo sapiens OX=9606 GN=NUP188 PE=1 SV=1	13	17	1749	195.9	6.73	55.44	12.233	0.459796	15.1	184.9	28.96	1.17	12.6		19	189.1	187.5	191.9	3.5842	1.03155e-05
High	Q13573	SNW domain-containing protein 1 OS=Homo sapiens OX=9606 GN=SNW1 PE=1 SV=1	50	24	536	61.5	9.52	166.51	12.591	0.357237	14.7	185.3	47.56	55.98	23	8.3	15.2	190.9	78.2	284.5	3.57354	0.047483
High	P30876	DNA-directed RNA polymerase II subunit RPB2 OS=Homo sapiens OX=9606 GN=POLR2B PE=1 SV=1	32	34	1174	133.8	6.87	134.26	9.343	0.486649	19.3	180.7	77.33	34.92	24.5	1.8	21.1	197.2	114.3	241	3.54302	0.0112288
High	Q92621	Nuclear pore complex protein Nup205 OS=Homo sapiens OX=9606 GN=NUP205 PE=1 SV=3	23	42	2012	227.8	6.19	139.01	11.453	0.353954	16.1	183.9	17.74	35.79	18.7	13.1	15.9	251	119.2	182.1	3.53339	0.011553
High	P28288	ATP-binding cassette sub-family D member 3 OS=Homo sapiens OX=9606 GN=ABCD3 PE=1 SV=1	24	13	659	75.4	9.36	39.14	8.766	0.37448	20.5	179.5	54.78	34.07	24.8	7	17.2	255.9	150.5	144.7	3.49146	0.0101468
High	Q9BWJ5	Splicing factor 3B subunit 5 OS=Homo sapiens OX=9606 GN=SF3B5 PE=1 SV=1	45	3	86	10.1	6.35	22.74	25.186	0.380735	7.6	192.4	88.91	51.32	7.3	33.7	8.9	225	75.6	249.4	3.46232	0.0387319
High	O94906	Pre-mRNA-processing factor 6 OS=Homo sapiens OX=9606 GN=PRPF6 PE=1 SV=1	40	37	941	106.9	8.25	186.4	8.962	0.353954	20.1	179.9	45.44	48.75	25.7	9.6	18	279.8	106	161	3.35881	0.0330772
High	Q9BV38	WD repeat-containing protein 18 OS=Homo sapiens OX=9606 GN=WDR18 PE=1 SV=2	14	6	432	47.4	6.7	10.22	10.02	0.422416	18.1	181.9	76.43	33.14	33.1	5.5	16	249.9	160.2	135.3	3.32034	0.0101807
High	P51532	Transcription activator BRG1 OS=Homo sapiens OX=9606 GN=SMARCA4 PE=1 SV=2	19	18	1647	184.5	7.88	88.58	11.502	0.357237	16	184	56.24	31.61	9.4	29.5	15.9	182.6	123.9	238.8	3.3148	0.00832595
High	Q9H269	Vacuolar protein sorting-associated protein 16 homolog OS=Homo sapiens OX=9606 GN=VPS16 PE=1 SV=2	5	3	839	94.6	6.77	3.6	10.913	0.493703	16.8	183.2	53.55	9.82		11.9	26.5	201.2	166.4	194	3.2854	0.00144728
High	Q96F63	Coiled-coil domain-containing protein 97 OS=Homo sapiens OX=9606 GN=CCDC97 PE=1 SV=1	29	4	343	38.9	4.59	21.89	9.69	0.304317	18.7	181.3	3.31	5.31	25.8	27.6	26.8	269.7		250.1	3.28124	6.8421e-05
High	P61163	Alpha-centractin OS=Homo sapiens OX=9606 GN=ACTR1A PE=1 SV=1	37	8	376	42.6	6.64	46.41	9.054	0.36471	19.9	180.1	4.82	39.07	19.7	17.9	18.6	117.8	257.6	168.4	3.27443	0.0164441
High	Q9ULX3	RNA-binding protein NOB1 OS=Homo sapiens OX=9606 GN=NOB1 PE=1 SV=1	36	12	412	46.6	7.18	55.76	10.265	0.41525	17.8	182.2	63.22	54.84	22.9	5.4	28.1	241.5	66.5	235.5	3.26851	0.0482864
High	Q9UHR6	Zinc finger HIT domain-containing protein 2 OS=Homo sapiens OX=9606 GN=ZNHIT2 PE=1 SV=1	35	9	403	42.9	5.99	24.57	10.635	0.36471	17.2	182.8	42.22	5.61	39.6	17.2	24.4	249.2		269.7	3.26087	0.000261265
High	O94826	Mitochondrial import receptor subunit TOM70 OS=Homo sapiens OX=9606 GN=TOMM70 PE=1 SV=1	27	12	608	67.4	7.12	33.62	16.941	0.586887	11.1	188.9	119.39	22.81	36.1		3	149.8	233.5	177.6	3.25754	0.0161604
High	P04259	Keratin, type II cytoskeletal 6B OS=Homo sapiens OX=9606 GN=KRT6B PE=1 SV=5	46	4	564	60	8	244.23	0.072	0.380735	186.6	13.4	40.83	72.73	205.4	239.7	98	34.4	7.8	14.7	-3.25472	0.0202503
High	P78527	DNA-dependent protein kinase catalytic subunit OS=Homo sapiens OX=9606 GN=PRKDC PE=1 SV=3	39	162	4128	468.8	7.12	935.46	9.308	0.0952575	19.4	180.6	18.74	13.84	21.9	20.2	15.1	188.3	153	201.5	3.24633	0.00037855
High	P35908	Keratin, type II cytoskeletal 2 epidermal OS=Homo sapiens OX=9606 GN=KRT2 PE=1 SV=2	73	35	639	65.4	8	520.49	0.162	0.37448	172.1	27.9	50.39	51.97	117.4	285.1	139.6	27.3	8	22.6	-3.22692	0.0380152
High	P53985	Monocarboxylate transporter 1 OS=Homo sapiens OX=9606 GN=SLC16A1 PE=1 SV=3	11	6	500	53.9	8.66	74.07	10.689	0.357237	17.1	182.9	48.45	41.18	28.2	9.5	20.3	230.1	95.1	216.7	3.2239	0.0203548
High	P49792	E3 SUMO-protein ligase RanBP2 OS=Homo sapiens OX=9606 GN=RANBP2 PE=1 SV=2	28	57	3224	358	6.2	294	7.469	0.377788	23.6	176.4	53.62	45.61	28.3	7.9	22.6	268	104.7	168.6	3.20254	0.0283611
High	O95831	Apoptosis-inducing factor 1, mitochondrial OS=Homo sapiens OX=9606 GN=AIFM1 PE=1 SV=1	33	17	613	66.9	8.95	104.22	7.305	0.353954	24.1	175.9	39.01	51.42	28.6	12.7	19.7	110.4	284.5	144	3.14314	0.0408843
High	P02538	Keratin, type II cytoskeletal 6A OS=Homo sapiens OX=9606 GN=KRT6A PE=1 SV=3	46	4	564	60	8	199.36	0.095	0.41525	182.6	17.4	17.26	70.47	208.7	181.6	147	37.1	8.3	17.3	-3.09919	0.00132462
High	Q96P63	Serpin B12 OS=Homo sapiens OX=9606 GN=SERPINB12 PE=1 SV=1	12	5	405	46.2	5.53	4.28	0.046	0.432762	191.1	8.9	41.3	104.56	96	237.9	202.9	7.3	9.4	46.5	-3.08639	0.0239159
High	Q9ULW3	Activator of basal transcription 1 OS=Homo sapiens OX=9606 GN=ABT1 PE=1 SV=1	14	4	272	31.1	9.88	1.65	0.111	0.353954	180	20	26.99	40.13	124.9	218.1	193.1	29.8	21.5	12.7	-3.06636	0.00511163
High	Q14694	Ubiquitin carboxyl-terminal hydrolase 10 OS=Homo sapiens OX=9606 GN=USP10 PE=1 SV=2	38	27	798	87.1	5.31	120.32	0.135	0.41525	176.2	23.8	44.63	68.96	112.1	156.9	267	36.1	6.7	21.2	-3.06609	0.0282518
High	Q8N7R7	Cyclin-Y-like protein 1 OS=Homo sapiens OX=9606 GN=CCNYL1 PE=1 SV=2	7	2	359	40.7	6.07	0	0.121	0.357237	178.4	21.6	17.66	19.33		234.1	300.9	36.9		28	-3.04325	0.0199376
High	Q8IWS0	PHD finger protein 6 OS=Homo sapiens OX=9606 GN=PHF6 PE=1 SV=1	18	6	365	41.3	8.68	20.83	8.806	0.377788	20.4	179.6	47.74	50.44	31.8	11.1	22.5	256.8	197.7	80.2	3.03137	0.04017
High	Q2VPK5	Cytoplasmic tRNA 2-thiolation protein 2 OS=Homo sapiens OX=9606 GN=CTU2 PE=1 SV=1	3	2	515	56.1	6.32	0	0.142	0.422416	175.1	24.9	38.41	65.09	250.4	168.3	114.8	35.7	7	23.9	-3.00189	0.0181234
High	Q12996	Cleavage stimulation factor subunit 3 OS=Homo sapiens OX=9606 GN=CSTF3 PE=1 SV=1	51	30	717	82.9	8.12	102.42	8.508	0.274715	21	179	30.71	26.9	28.7	23	15.1	195.8	123.5	213.9	2.99676	0.00507968
High	Q1ED39	Lysine-rich nucleolar protein 1 OS=Homo sapiens OX=9606 GN=KNOP1 PE=1 SV=1	16	6	458	51.6	9.86	9.54	10.261	0.274715	17.8	182.2	30.87	29.25	17.1	30.3	20	117.6	205.3	209.7	2.98223	0.0068646
High	Q9HCS7	Pre-mRNA-splicing factor SYF1 OS=Homo sapiens OX=9606 GN=XAB2 PE=1 SV=2	26	18	855	99.9	6.23	31.25	6.638	0.353954	26.2	173.8	43.05	41.19	23.3	32.1	12.6	259	118.2	154.8	2.96782	0.0220686
High	Q8IX01	SURP and G-patch domain-containing protein 2 OS=Homo sapiens OX=9606 GN=SUGP2 PE=1 SV=2	7	6	1082	120.1	7.28	1.65	8.441	0.357237	21.2	178.8	39.4	11.58	20.4	15.1	32.6	199.9	172.1	159.9	2.96543	0.000279551
High	O75880	Protein SCO1 homolog, mitochondrial OS=Homo sapiens OX=9606 GN=SCO1 PE=1 SV=1	23	5	301	33.8	8.88	13.67	7.303	0.465023	24.1	175.9	72.6	19.09	37.8	5	25.6	139.6	205.1	187	2.95854	0.00207745
High	P42704	Leucine-rich PPR motif-containing protein, mitochondrial OS=Homo sapiens OX=9606 GN=LRPPRC PE=1 SV=3	48	59	1394	157.8	6.13	215.03	0.18	0.416064	169.4	30.6	42.56	62.05	124.3	263.5	143.6	35.2	7.4	25.9	-2.95562	0.0252835
High	Q9NU22	Midasin OS=Homo sapiens OX=9606 GN=MDN1 PE=1 SV=2	12	48	5596	632.4	5.68	109.83	0.12	0.380735	178.6	21.4	51.12	66.03	276.9	152.7	101	40.2	18.3	10.8	-2.9367	0.0439072
High	Q7L014	Probable ATP-dependent RNA helicase DDX46 OS=Homo sapiens OX=9606 GN=DDX46 PE=1 SV=2	37	40	1031	117.3	9.29	210.53	6.821	0.377788	25.6	174.4	60.31	50.96	38.7	11.3	19.7	134.7	115.4	280.1	2.92731	0.043345
High	Q6P6C2	RNA demethylase ALKBH5 OS=Homo sapiens OX=9606 GN=ALKBH5 PE=1 SV=2	30	8	394	44.2	9.09	13.75	14.876	0.413025	12.6	187.4	88	50.12	47.2	11.3	11.7	266.4	174	89.4	2.9159	0.0432757
High	O14744	Protein arginine N-methyltransferase 5 OS=Homo sapiens OX=9606 GN=PRMT5 PE=1 SV=4	25	15	637	72.6	6.29	41.66	7.682	0.44748	23	177	70.96	45.64	39.1	5.8	26.1	242	200.4	86.6	2.89738	0.0323513
High	Q96HC4	PDZ and LIM domain protein 5 OS=Homo sapiens OX=9606 GN=PDLIM5 PE=1 SV=5	33	13	596	63.9	8.21	43.91	9.302	0.191892	19.4	180.6	25.21	23.62	20.5	20.4	30.9	208.4	190.5	129.2	2.87876	0.00328881
High	Q96EX3	WD repeat-containing protein 34 OS=Homo sapiens OX=9606 GN=WDR34 PE=1 SV=2	4	2	536	57.8	6.64	2.24	5.673	0.37448	30	170	17.92	48.04	19.2	26.3	27.1	107.7	149.4	270.3	2.86086	0.0360447
High	P35610	Sterol O-acyltransferase 1 OS=Homo sapiens OX=9606 GN=SOAT1 PE=1 SV=3	5	2	550	64.7	8.94	10.57	7.803	0.44748	22.7	177.3	43.18	30.91	33.1		17.6	237	124.1	188.3	2.85284	0.0341887
High	Q13595	Transformer-2 protein homolog alpha OS=Homo sapiens OX=9606 GN=TRA2A PE=1 SV=1	25	8	282	32.7	11.27	32.16	5.208	0.459796	32.2	167.8	63.54	18.72	34	32.7	6.5	145.7	210.8	170.3	2.84734	0.00196737
High	P02533	Keratin, type I cytoskeletal 14 OS=Homo sapiens OX=9606 GN=KRT14 PE=1 SV=4	63	13	472	51.5	5.16	256.44	0.137	0.380735	175.9	24.1	28.44	50.09	213.2	194.1	118.9	35.8	11.4	26.6	-2.83392	0.00705044
High	Q6NUQ4	Transmembrane protein 214 OS=Homo sapiens OX=9606 GN=TMEM214 PE=1 SV=2	17	10	689	77.1	9.14	19.32	5.113	0.493703	32.7	167.3	86.12	45.25	26.6	44.7	2.5	266.7	123.3	136.2	2.83392	0.033499
High	O43819	Protein SCO2 homolog, mitochondrial OS=Homo sapiens OX=9606 GN=SCO2 PE=1 SV=3	34	7	266	29.8	8.85	9.39	12.108	0.487868	15.3	184.7	108.73	45.5	14.7	4.2	55	178.2	94.2	253.7	2.83169	0.0361633
High	Q9UH99	SUN domain-containing protein 2 OS=Homo sapiens OX=9606 GN=SUN2 PE=1 SV=3	13	5	717	80.3	6.73	10.04	7.79	0.505958	22.8	177.2	58.06	3.05	52.2		21.8	268.7		257.3	2.82947	0.00511997
High	P62995	Transformer-2 protein homolog beta OS=Homo sapiens OX=9606 GN=TRA2B PE=1 SV=1	41	9	288	33.6	11.25	57.37	7.821	0.465023	22.7	177.3	80.47	31.86	23.6	45.2	5.4	115.4	225.9	184.5	2.82502	0.011703
High	Q53GS9	U4/U6.U5 tri-snRNP-associated protein 2 OS=Homo sapiens OX=9606 GN=USP39 PE=1 SV=2	33	16	565	65.3	8.91	99.34	6.499	0.432762	26.7	173.3	65.77	36.54	39.9	7.5	27.1	238.5	110.5	176.5	2.81838	0.0169345
High	Q92785	Zinc finger protein ubi-d4 OS=Homo sapiens OX=9606 GN=DPF2 PE=1 SV=2	18	6	391	44.1	6.33	21.54	7.864	0.493703	22.6	177.4	92.04	16	69.1	4.9	31.3	275.4		219.4	2.8173	0.00688002
High	A0FGR8	Extended synaptotagmin-2 OS=Homo sapiens OX=9606 GN=ESYT2 PE=1 SV=1	15	11	921	102.3	9.26	23.26	9.562	0.578822	18.9	181.1	106.38	19.3	46		6.5	165.5	159	223	2.79751	0.0138845
High	Q9BZI7	Regulator of nonsense transcripts 3B OS=Homo sapiens OX=9606 GN=UPF3B PE=1 SV=1	22	12	483	57.7	9.48	36.54	9.457	0.532584	19.1	180.9	113.41	37.08	56.5	0.5	18.5	239.4	109.7	175.3	2.79612	0.0216406
High	O60885	Bromodomain-containing protein 4 OS=Homo sapiens OX=9606 GN=BRD4 PE=1 SV=2	13	15	1362	152.1	9.19	43.64	7.597	0.459796	23.3	176.7	83.16	48.1	47.9	6	22.2	168.9	93.6	261.3	2.78305	0.0405641
High	P54707	Potassium-transporting ATPase alpha chain 2 OS=Homo sapiens OX=9606 GN=ATP12A PE=1 SV=3	4	1	1039	115.4	6.55	21.93	0.051	0.646002	190.3	9.7	19.81	134.08	165.4	223.7	157.6	51.9	1.4		-2.77358	0.0178454
High	Q9H307	Pinin OS=Homo sapiens OX=9606 GN=PNN PE=1 SV=5	28	21	717	81.6	7.14	88.58	7.359	0.380735	23.9	176.1	54.1	33.46	39.2	11.6	25.8	189.5	223.9	110.1	2.77277	0.0126239
High	Q86XP3	ATP-dependent RNA helicase DDX42 OS=Homo sapiens OX=9606 GN=DDX42 PE=1 SV=1	40	23	938	102.9	7.02	110.95	5.267	0.353954	31.9	168.1	29.39	42.69	32.8	17.7	27	259.2	142.1	121.3	2.75344	0.0263262
High	P05546	Heparin cofactor 2 OS=Homo sapiens OX=9606 GN=SERPIND1 PE=1 SV=3	1	1	499	57	6.9	0	0.148	0.36471	174.2	25.8	17.79	18.88	294.1		228.4	33.6	43.9		-2.75316	0.0216121
High	P62310	U6 snRNA-associated Sm-like protein LSm3 OS=Homo sapiens OX=9606 GN=LSM3 PE=1 SV=2	22	3	102	11.8	4.7	13.69	5.755	0.432676	29.6	170.4	54.78	19.71	35.1	9.6	33.1	196.8	190.8	134.6	2.74676	0.0022997
High	Q96PE3	Type I inositol 3,4-bisphosphate 4-phosphatase OS=Homo sapiens OX=9606 GN=INPP4A PE=1 SV=1	8	6	977	109.9	6.96	15.99	8.035	0.41525	22.1	177.9	65.71	18.5	30.2	63.3	16.4	213		277.1	2.74185	0.00605335
High	Q9NS69	Mitochondrial import receptor subunit TOM22 homolog OS=Homo sapiens OX=9606 GN=TOMM22 PE=1 SV=3	51	4	142	15.5	4.34	65.7	6.898	0.380735	25.3	174.7	16.73	43.25	27.3	29.8	21.3	241	92.6	188.1	2.73429	0.0273485
High	P13647	Keratin, type II cytoskeletal 5 OS=Homo sapiens OX=9606 GN=KRT5 PE=1 SV=3	47	23	590	62.3	7.74	225.56	0.194	0.380735	167.5	32.5	32.48	50.26	147.6	238.1	134.8	38.7	12.3	28.6	-2.70906	0.0116989
High	P56385	ATP synthase subunit e, mitochondrial OS=Homo sapiens OX=9606 GN=ATP5ME PE=1 SV=2	62	4	69	7.9	9.35	12.89	6.957	0.502357	25.1	174.9	58.27	21.69	39.4		16.4	177	144.4	222.7	2.70057	0.0151878
High	O14981	TATA-binding protein-associated factor 172 OS=Homo sapiens OX=9606 GN=BTAF1 PE=1 SV=2	14	19	1849	206.8	6.52	51.84	6.782	0.459796	25.7	174.3	72.06	49.01	45	28.6	6.6	194.1	79.9	245.8	2.69628	0.0434321
High	Q9UBU8	Mortality factor 4-like protein 1 OS=Homo sapiens OX=9606 GN=MORF4L1 PE=1 SV=2	9	3	362	41.4	9.28	0	0.121	0.556262	178.4	21.6	12.91	88.96	283.5		236.1	65.5	14.9		-2.69213	0.0240262
High	P82673	28S ribosomal protein S35, mitochondrial OS=Homo sapiens OX=9606 GN=MRPS35 PE=1 SV=1	30	7	323	36.8	8.24	8.39	10.561	0.380735	17.3	182.7	69.48	34.76	13.7	18.7	48.3	217.3	197.4	104.6	2.68593	0.0158643
High	Q04695	Keratin, type I cytoskeletal 17 OS=Homo sapiens OX=9606 GN=KRT17 PE=1 SV=2	45	8	432	48.1	5.02	120.73	0.188	0.353954	168.3	31.7	30.97	37.98	232.5	157.8	128.7	35.6	29.7	15.7	-2.67974	0.0097404
High	P42224	Signal transducer and activator of transcription 1-alpha/beta OS=Homo sapiens OX=9606 GN=STAT1 PE=1 SV=2	13	7	750	87.3	6.05	15.53	5.034	0.451481	33.1	166.9	65.99	33.93	29.8	8	43.6	239.5	150.2	128.9	2.67152	0.0146911
High	O14893	Gem-associated protein 2 OS=Homo sapiens OX=9606 GN=GEMIN2 PE=1 SV=1	7	2	280	31.6	5.58	20.53	6.239	0.413025	27.6	172.4	9.75	21.04	38.3		44	297.4		220.4	2.65343	0.0300241
High	P35527	Keratin, type I cytoskeletal 9 OS=Homo sapiens OX=9606 GN=KRT9 PE=1 SV=3	78	41	623	62	5.24	839.49	0.192	0.408224	167.8	32.2	7.42	42.06	186.6	161.8	168.7	32.4	14.4	36.2	-2.63926	0.000132137
High	P42696	RNA-binding protein 34 OS=Homo sapiens OX=9606 GN=RBM34 PE=1 SV=2	32	12	430	48.5	10.11	24.95	7.002	0.408224	25	175	31.67	51.37	19.7	37.1	26.4	184.8	253.9	78.2	2.63523	0.0480681
High	Q15773	Myeloid leukemia factor 2 OS=Homo sapiens OX=9606 GN=MLF2 PE=1 SV=1	36	6	248	28.1	6.9	19.81	5.221	0.487868	32.1	167.9	70.66	44.27	42.8	5.6	34.8	243.2	91.6	181.9	2.63467	0.0335738
High	Q86WR7	Proline and serine-rich protein 2 OS=Homo sapiens OX=9606 GN=PROSER2 PE=1 SV=2	11	4	435	45.8	7.2	4.8	7.409	0.41525	23.8	176.2	47.65	38.88	31.3	60.2	25.5	307.8		175.1	2.63018	0.0290995
High	O60341	Lysine-specific histone demethylase 1A OS=Homo sapiens OX=9606 GN=KDM1A PE=1 SV=2	11	7	852	92.8	6.52	6.06	5.966	0.493703	28.7	171.3	41.86	13.61	20.6		37.9	165.8	166.8	208.8	2.62522	0.00439192
High	O43242	26S proteasome non-ATPase regulatory subunit 3 OS=Homo sapiens OX=9606 GN=PSMD3 PE=1 SV=2	45	20	534	60.9	8.44	98.03	7.194	0.432762	24.4	175.6	13.73	48.22	29.9	23.5	30.4	224.8	215	76.4	2.62291	0.0397551
High	P62312	U6 snRNA-associated Sm-like protein LSm6 OS=Homo sapiens OX=9606 GN=LSM6 PE=1 SV=1	45	4	80	9.1	9.58	2.92	8.49	0.493703	21.1	178.9	112.57	39.61	64.3	3.3	17.5	248.1	148.9	117.9	2.59706	0.0298521
High	Q7Z794	Keratin, type II cytoskeletal 1b OS=Homo sapiens OX=9606 GN=KRT77 PE=2 SV=3	23	10	578	61.9	5.99	51.22	0.166	0.492127	171.5	28.5	28.2	74.93	186.9	210.3	117.3	31.1	6	48.4	-2.58917	0.00941077
High	Q9Y3C6	Peptidyl-prolyl cis-trans isomerase-like 1 OS=Homo sapiens OX=9606 GN=PPIL1 PE=1 SV=1	31	5	166	18.2	7.99	29.55	6.292	0.377788	27.4	172.6	28.16	44.31	36.7	20.6	28.8	181	91	241.9	2.5774	0.0318146
High	Q8TCJ2	Dolichyl-diphosphooligosaccharide--protein glycosyltransferase subunit STT3B OS=Homo sapiens OX=9606 GN=STT3B PE=1 SV=1	14	10	826	93.6	8.91	28.37	5.542	0.380735	30.6	169.4	57.97	45.47	46.8	13.9	25.5	259.7	141.3	112.9	2.57573	0.0361865
High	Q9H9V9	JmjC domain-containing protein 4 OS=Homo sapiens OX=9606 GN=JMJD4 PE=1 SV=2	6	2	463	52.5	6.21	1.91	0.096	0.602501	182.5	17.5	16.08	111.29	146.5	198.1	195	54		6.4	-2.57431	0.0127128
High	P26196	Probable ATP-dependent RNA helicase DDX6 OS=Homo sapiens OX=9606 GN=DDX6 PE=1 SV=2	48	15	483	54.4	8.66	119.28	5.052	0.492127	33	167	69.85	36.84	42.2	5.7	39	196.8	99.3	217.2	2.56237	0.0204708
High	Q9BVA1	Tubulin beta-2B chain OS=Homo sapiens OX=9606 GN=TUBB2B PE=1 SV=1	71	2	445	49.9	4.89	929.59	7.334	0.493952	24	176	90.96	42.35	56.2	3.2	28.1	218.9	87.6	205.9	2.54992	0.0334146
High	O15226	NF-kappa-B-repressing factor OS=Homo sapiens OX=9606 GN=NKRF PE=1 SV=2	40	24	690	77.6	8.79	121.96	6.69	0.377788	26	174	19.45	38.39	34.8	29.5	23.4	96.1	218.9	197.3	2.54634	0.0203819
High	Q6NSI4	RPA-related protein RADX OS=Homo sapiens OX=9606 GN=RADX PE=1 SV=2	13	11	855	97.5	8.41	17.79	6.907	0.357237	25.3	174.7	40.15	40.83	42.7	25.4	20.1	98.5	175.7	237.6	2.53673	0.0258195
High	Q13131	5'-AMP-activated protein kinase catalytic subunit alpha-1 OS=Homo sapiens OX=9606 GN=PRKAA1 PE=1 SV=4	18	6	559	64	8.12	25.8	4.577	0.465023	35.9	164.1	64.67	40.8	43.2	38.9	7.7	234.9	96.9	178.3	2.50599	0.0280669
High	Q96I25	Splicing factor 45 OS=Homo sapiens OX=9606 GN=RBM17 PE=1 SV=1	36	16	401	44.9	5.97	48.23	4.702	0.357237	35.1	164.9	37.69	30.02	36.7	36.3	16.9	118.6	170.8	220.7	2.50439	0.00973964
High	Q9UFH2	Dynein heavy chain 17, axonemal OS=Homo sapiens OX=9606 GN=DNAH17 PE=1 SV=2	0	2	4485	511.5	5.77	0	0.193	0.413025	167.6	32.4	14.97	48.11	198.4	160.9	149.9	44.4	15.3	31.1	-2.48747	0.00118131
High	P30837	Aldehyde dehydrogenase X, mitochondrial OS=Homo sapiens OX=9606 GN=ALDH1B1 PE=1 SV=3	49	24	517	57.2	6.8	190.5	4.772	0.521486	34.6	165.4	83.98	47.83	51.3	2	37.8	180.3	83.7	244.9	2.48186	0.0470238
High	Q9Y5S2	Serine/threonine-protein kinase MRCK beta OS=Homo sapiens OX=9606 GN=CDC42BPB PE=1 SV=2	12	12	1711	194.2	6.37	23.62	5.733	0.353954	29.7	170.3	36.98	38.05	21.1	43.1	27.6	238.8	111.3	158.2	2.46911	0.0213373
High	P28340	DNA polymerase delta catalytic subunit OS=Homo sapiens OX=9606 GN=POLD1 PE=1 SV=2	34	29	1107	123.6	7.03	88.83	5.547	0.380735	30.5	169.5	43.22	41.69	40	15.5	36.5	217.1	88.3	202.6	2.46512	0.0286796
High	Q8N3U4	Cohesin subunit SA-2 OS=Homo sapiens OX=9606 GN=STAG2 PE=1 SV=3	22	17	1231	141.2	5.43	79.05	5.16	0.502357	32.5	167.5	88.27	13.36	58.4	3.6	31.1	160.7	151.7	194.5	2.44485	0.00253864
High	Q9Y3T9	Nucleolar complex protein 2 homolog OS=Homo sapiens OX=9606 GN=NOC2L PE=1 SV=4	15	12	749	84.9	5.62	38.84	9.093	0.493703	19.8	180.2	114.79	35.97	6.4	14.9	72.4	135.8	238.8	131.6	2.43359	0.0278799
High	Q8N8S7	Protein enabled homolog OS=Homo sapiens OX=9606 GN=ENAH PE=1 SV=2	46	27	591	66.5	6.93	188.8	6.445	0.413025	26.9	173.1	46.6	47.53	45.4	16.3	32.1	207	76.5	222.5	2.43148	0.0432515
High	P49916	DNA ligase 3 OS=Homo sapiens OX=9606 GN=LIG3 PE=1 SV=2	12	12	1009	112.8	9.01	27.56	5.351	0.432762	31.5	168.5	70.34	36.59	26.5	12.1	55.3	142.1	239.2	124.7	2.42994	0.0221158
High	Q05048	Cleavage stimulation factor subunit 1 OS=Homo sapiens OX=9606 GN=CSTF1 PE=1 SV=1	32	10	431	48.3	6.58	85.93	7.063	0.380735	24.8	175.2	35.55	43.87	43.5	21.6	29.1	205.6	83.4	216.7	2.42448	0.0336542
High	Q9NXH9	tRNA (guanine(26)-N(2))-dimethyltransferase OS=Homo sapiens OX=9606 GN=TRMT1 PE=1 SV=1	10	5	659	72.2	7.64	4.99	0.198	0.456609	166.9	33.1	16.22	63.39	158.9	199.4	147.3	31.5	51.4	11.5	-2.42114	0.00217774
High	O43143	Pre-mRNA-splicing factor ATP-dependent RNA helicase DHX15 OS=Homo sapiens OX=9606 GN=DHX15 PE=1 SV=2	44	39	795	90.9	7.46	283.34	5.228	0.380735	32.1	167.9	12.79	40.54	36.6	29.9	29.2	156.3	106.6	241.4	2.39769	0.0259516
High	Q9NSE4	Isoleucine--tRNA ligase, mitochondrial OS=Homo sapiens OX=9606 GN=IARS2 PE=1 SV=2	25	20	1012	113.7	7.2	62.9	10.196	0.463065	17.9	182.1	99.06	45.5	70.9	15.1	13.2	154.2	248.4	98.1	2.33553	0.0487005
High	Q9P003	Protein cornichon homolog 4 OS=Homo sapiens OX=9606 GN=CNIH4 PE=1 SV=1	14	1	139	16.1	6.65	19.32	9.808	0.41525	18.5	181.5	62.28	47.26	56.8	20.8	21.6	211.5	75.8	213.4	2.33553	0.0467239
High	Q6P2Q9	Pre-mRNA-processing-splicing factor 8 OS=Homo sapiens OX=9606 GN=PRPF8 PE=1 SV=2	41	78	2335	273.4	8.84	342.68	5.334	0.357237	31.6	168.4	40.72	27.18	48.3	21.7	30.2	161.3	214.3	124.2	2.31847	0.00816109
High	Q96KR1	Zinc finger RNA-binding protein OS=Homo sapiens OX=9606 GN=ZFR PE=1 SV=2	27	22	1074	116.9	9.04	110.05	4.949	0.380735	33.6	166.4	44.23	35.92	39.6	44.5	16.7	205.6	97.6	196	2.30812	0.0202151
High	Q53GS7	Nucleoporin GLE1 OS=Homo sapiens OX=9606 GN=GLE1 PE=1 SV=2	17	9	698	79.8	7.43	27.87	6.187	0.422416	27.8	172.2	21.11	46.62	29.8	41.8	29.2	233.6	81.5	184.1	2.30812	0.0418632
High	Q9BQ95	Evolutionarily conserved signaling intermediate in Toll pathway, mitochondrial OS=Homo sapiens OX=9606 GN=ECSIT PE=1 SV=1	11	3	431	49.1	6.29	6.44	5.993	0.528175	28.6	171.4	66.7	27.46	18.8		52.4	123	217.7	188.1	2.30781	0.0347448
High	P84103	Serine/arginine-rich splicing factor 3 OS=Homo sapiens OX=9606 GN=SRSF3 PE=1 SV=1	38	6	164	19.3	11.65	61.45	4.066	0.380735	39.5	160.5	41.77	24.46	43.4	17.5	40	127.8	208.9	162.5	2.30669	0.0059216
High	Q07021	Complement component 1 Q subcomponent-binding protein, mitochondrial OS=Homo sapiens OX=9606 GN=C1QBP PE=1 SV=1	24	8	282	31.3	4.84	118.83	4.685	0.438573	35.2	164.8	53.64	15.69	37.2	14.1	49.7	187.4	137.1	174.4	2.3044	0.0019355
High	Q9H4I3	TraB domain-containing protein OS=Homo sapiens OX=9606 GN=TRABD PE=1 SV=1	18	5	376	42.3	8	10.6	0.22	0.429942	163.9	36.1	6.29	47.52	218.3	238.7		68.9	23.8	50.3	-2.26114	0.00228438
High	O15541	RING finger protein 113A OS=Homo sapiens OX=9606 GN=RNF113A PE=1 SV=1	9	3	343	38.8	5.69	3.33	6.571	0.408224	26.4	173.6	61.29	28.88	58.8	25.6	19.3	211.6	116.2	168.4	2.25851	0.0122995
High	Q09161	Nuclear cap-binding protein subunit 1 OS=Homo sapiens OX=9606 GN=NCBP1 PE=1 SV=1	22	17	790	91.8	6.43	59.3	4.625	0.380735	35.6	164.4	42.77	25.77	38.3	47.4	18.4	200.8	118	177.1	2.25208	0.00743612
High	Q8N6R0	Methyltransferase-like protein 13 OS=Homo sapiens OX=9606 GN=METTL13 PE=1 SV=1	20	10	699	78.7	6.73	11.57	7.413	0.413025	23.8	176.2	57.29	16.1	57.7	23.3	23.2	187.4	172.6	135.8	2.2504	0.00242716
High	Q96I24	Far upstream element-binding protein 3 OS=Homo sapiens OX=9606 GN=FUBP3 PE=1 SV=2	62	25	572	61.6	8.38	268.59	5.245	0.357237	32	168	32.11	38.01	47.5	26.3	30.8	229.7	104.4	161.3	2.24371	0.0239985
High	Q9Y4Z0	U6 snRNA-associated Sm-like protein LSm4 OS=Homo sapiens OX=9606 GN=LSM4 PE=1 SV=1	26	3	139	15.3	9.99	11.31	4.613	0.353954	35.6	164.4	29.11	32.5	32.7	46.3	26.3	224.2	119.8	150.8	2.23234	0.0146106
High	P61619	Protein transport protein Sec61 subunit alpha isoform 1 OS=Homo sapiens OX=9606 GN=SEC61A1 PE=1 SV=2	15	3	476	52.2	8.06	24.09	4.771	0.505958	34.7	165.3	83.72	45.09	38.7	4.2	62.9	184.6	82.5	227.1	2.22376	0.048591
High	Q96EY7	Pentatricopeptide repeat domain-containing protein 3, mitochondrial OS=Homo sapiens OX=9606 GN=PTCD3 PE=1 SV=3	27	16	689	78.5	6.42	51.78	5.868	0.353954	29.1	170.9	33.16	31.92	48.6	30.7	26.6	208	180	106.2	2.22239	0.0141311
High	Q86UT6	NLR family member X1 OS=Homo sapiens OX=9606 GN=NLRX1 PE=1 SV=1	6	5	975	107.5	7.37	5.97	5.32	0.465023	31.6	168.4	38.72	26.09	48.1		27.4	122.9	193.2	208.4	2.21143	0.0292886
High	Q9BRX2	Protein pelota homolog OS=Homo sapiens OX=9606 GN=PELO PE=1 SV=2	30	10	385	43.3	6.34	40.66	3.697	0.504534	42.6	157.4	74.18	40.4	50.3	5.1	51.9	185.8	217.1	89.8	2.19906	0.0357367
High	Q96GM5	SWI/SNF-related matrix-associated actin-dependent regulator of chromatin subfamily D member 1 OS=Homo sapiens OX=9606 GN=SMARCD1 PE=1 SV=2	15	3	515	58.2	9.25	30.2	4.251	0.493269	38.1	161.9	43.28	26.13	50.1	26.6		226.4	141.5	155.3	2.1851	0.0303332
High	Q9Y383	Putative RNA-binding protein Luc7-like 2 OS=Homo sapiens OX=9606 GN=LUC7L2 PE=1 SV=2	29	9	392	46.5	10.01	101.02	3.57	0.380735	43.8	156.2	12.73	38.82	41	37.4	31.7	236.1	120.3	133.5	2.15367	0.0260618
High	O75643	U5 small nuclear ribonucleoprotein 200 kDa helicase OS=Homo sapiens OX=9606 GN=SNRNP200 PE=1 SV=2	41	82	2136	244.4	6.06	429.22	4.301	0.41525	37.7	162.3	56.61	39.94	58.7	17.4	34.1	235.2	108.1	146.5	2.15207	0.0327985
High	Q10567	AP-1 complex subunit beta-1 OS=Homo sapiens OX=9606 GN=AP1B1 PE=1 SV=2	20	8	949	104.6	5.06	54.88	4.129	0.377788	39	161	43.38	31.26	53.6	22	34.6	142.9	221.3	125.5	2.15177	0.0148679
High	Q9Y2Z4	Tyrosine--tRNA ligase, mitochondrial OS=Homo sapiens OX=9606 GN=YARS2 PE=1 SV=2	23	8	477	53.2	8.98	15.65	3.139	0.493703	48.3	151.7	71.65	39.82	58.1	7.3	45.5	235.7	110.6	142.9	2.14117	0.03571
High	Q07955	Serine/arginine-rich splicing factor 1 OS=Homo sapiens OX=9606 GN=SRSF1 PE=1 SV=2	50	19	248	27.7	10.36	184.04	3.733	0.493703	42.3	157.7	69.53	9.45	61.5	9.7	41.3	153.1	180.2	154.2	2.11548	0.00202446
High	Q5VT66	Mitochondrial amidoxime-reducing component 1 OS=Homo sapiens OX=9606 GN=MARC1 PE=1 SV=1	19	4	337	37.5	8.88	14.07	3.927	0.353954	40.6	159.4	16.96	30.76	40.3	42.1	30.3	214.4	158.2	114.7	2.11232	0.0127233
High	P58004	Sestrin-2 OS=Homo sapiens OX=9606 GN=SESN2 PE=1 SV=1	28	9	480	54.5	5.9	22.8	4.984	0.408224	33.4	166.6	43.35	29.58	76.8	34.3	43.7	269.2		176.1	2.10933	0.0211759
High	Q9BY44	Eukaryotic translation initiation factor 2A OS=Homo sapiens OX=9606 GN=EIF2A PE=1 SV=3	22	8	585	64.9	8.87	15.8	4.503	0.556262	36.3	163.7	67.41	16.06	59.4		21	205.2	159.2	155.2	2.10717	0.0132244
High	P05412	Transcription factor AP-1 OS=Homo sapiens OX=9606 GN=JUN PE=1 SV=2	21	5	331	35.7	8.76	5.3	4.033	0.41525	39.7	160.3	50.14	39.55	55.7	18	39.5	159.5	99.5	227.8	2.10446	0.0321856
High	Q9UI12	V-type proton ATPase subunit H OS=Homo sapiens OX=9606 GN=ATP6V1H PE=1 SV=1	40	15	483	55.8	6.48	64.48	3.735	0.544809	42.2	157.8	81.01	36.52	58.5	2.6	52.4	195.9	93.8	196.8	2.09975	0.0319849
High	P17844	Probable ATP-dependent RNA helicase DDX5 OS=Homo sapiens OX=9606 GN=DDX5 PE=1 SV=1	50	38	614	69.1	8.92	416.29	3.985	0.380735	40.1	159.9	31	41.15	39.7	49.3	25.7	230.1	97.1	158.1	2.08101	0.0340534
High	Q9H583	HEAT repeat-containing protein 1 OS=Homo sapiens OX=9606 GN=HEATR1 PE=1 SV=3	21	33	2144	242.2	6.54	94.56	4.256	0.459159	38.1	161.9	62.54	33.5	63	14.8	37.7	160.3	216.2	108	2.0686	0.0228321
High	Q9NY33	Dipeptidyl peptidase 3 OS=Homo sapiens OX=9606 GN=DPP3 PE=1 SV=2	9	4	737	82.5	5.1	10.25	0.143	0.456609	175	25	35.82	80.82	224.6	111.1	148.5	19.9	74.6	21.2	-2.06521	0.0317612
High	O00459	Phosphatidylinositol 3-kinase regulatory subunit beta OS=Homo sapiens OX=9606 GN=PIK3R2 PE=1 SV=2	9	3	728	81.5	6.43	4.45	4.508	0.51952	36.3	163.7	54.92	16.69	35.4		80.4	213.5		270.7	2.06397	0.0368825
High	P27708	CAD protein OS=Homo sapiens OX=9606 GN=CAD PE=1 SV=3	24	44	2225	242.8	6.46	175	3.652	0.493703	43	157	76.47	36.11	68	8.9	39.1	226.6	142.8	114.6	2.06088	0.0312993
High	O43852	Calumenin OS=Homo sapiens OX=9606 GN=CALU PE=1 SV=2	36	9	315	37.1	4.64	53.89	5.17	0.474546	32.4	167.6	70.76	19.61	69.2	14.6	33.7	124.8	174	183.6	2.03757	0.0073965
High	Q9BY77	Polymerase delta-interacting protein 3 OS=Homo sapiens OX=9606 GN=POLDIP3 PE=1 SV=2	54	18	421	46.1	9.99	88.64	3.779	0.380735	41.8	158.2	18.57	40.99	47.3	38.1	32.8	233.2	104.7	143.9	2.0272	0.0339243
High	P43307	Translocon-associated protein subunit alpha OS=Homo sapiens OX=9606 GN=SSR1 PE=1 SV=3	21	4	286	32.2	4.49	30.27	3.625	0.556262	43.2	156.8	90.59	13.94	73.3	1.7	44.1	182.8	160	138.1	2.01356	0.0078768
High	O00268	Transcription initiation factor TFIID subunit 4 OS=Homo sapiens OX=9606 GN=TAF4 PE=1 SV=2	5	4	1085	110	9.94	15.25	4.421	0.380735	36.9	163.1	42.67	32.48	24.3	58.4	38.2	168.7	103.9	206.5	1.98651	0.0193636
High	Q5JTZ9	Alanine--tRNA ligase, mitochondrial OS=Homo sapiens OX=9606 GN=AARS2 PE=1 SV=1	19	14	985	107.3	6.27	58.11	4.591	0.492652	35.8	164.2	80.23	34.5	76.1	12.6	32.7	218.7	109.8	150.2	1.97935	0.032036
High	O14641	Segment polarity protein dishevelled homolog DVL-2 OS=Homo sapiens OX=9606 GN=DVL2 PE=1 SV=1	12	4	736	78.9	6.02	16.57	4.143	0.44748	38.9	161.1	54.21	28.58	61.1	17.3	43.7	181.3	107	189.7	1.96895	0.0153152
High	Q99496	E3 ubiquitin-protein ligase RING2 OS=Homo sapiens OX=9606 GN=RNF2 PE=1 SV=1	19	4	336	37.6	6.84	44.24	3.2	0.487868	47.6	152.4	57.6	23.94	54.7	13.7	54.3	115.9	187.8	173.6	1.95976	0.0102442
High	Q9Y2D5	A-kinase anchor protein 2 OS=Homo sapiens OX=9606 GN=AKAP2 PE=1 SV=3	16	10	859	94.6	5.11	17.35	4.081	0.528175	39.4	160.6	95.91	36.28	82.6	4.5	35.7	145.8	222.2	109.1	1.95798	0.0428226
High	Q86VS8	Protein Hook homolog 3 OS=Homo sapiens OX=9606 GN=HOOK3 PE=1 SV=2	14	7	718	83.1	5.17	14.64	3.049	0.493703	49.4	150.6	66.22	38.59	54.3	9.9	59.7	165.5	216.3	94.4	1.94239	0.038649
High	P62314	Small nuclear ribonucleoprotein Sm D1 OS=Homo sapiens OX=9606 GN=SNRPD1 PE=1 SV=1	45	4	119	13.3	11.56	24.69	2.777	0.505958	53	147	76.31	31.31	69.6	7.2	47.7	132.5	127.3	215.7	1.9333	0.0262048
High	Q9H270	Vacuolar protein sorting-associated protein 11 homolog OS=Homo sapiens OX=9606 GN=VPS11 PE=1 SV=1	10	7	941	107.8	7.05	8.85	3.11	0.505958	48.7	151.3	71.93	20.94	52.1	7.9	65.1	162	189.5	123.5	1.92485	0.0106643
High	Q02413	Desmoglein-1 OS=Homo sapiens OX=9606 GN=DSG1 PE=1 SV=2	13	12	1049	113.7	5.03	11.97	0.14	0.510512	175.5	24.5	15.91	113.82	128.7	175.4	167.4	23.4	98.3	6.8	-1.87549	0.0224467
High	Q15650	Activating signal cointegrator 1 OS=Homo sapiens OX=9606 GN=TRIP4 PE=1 SV=4	19	9	581	66.1	7.85	7.57	2.771	0.493952	53	147	72.55	39.07	72.6	10.3	46.3	227.3	115.1	128.3	1.8652	0.0457381
High	P82932	28S ribosomal protein S6, mitochondrial OS=Homo sapiens OX=9606 GN=MRPS6 PE=1 SV=3	38	4	125	14.2	9.26	2.79	2.974	0.465023	50.3	149.7	58.51	32.09	45.2	16.9	67.3	134.3	214.6	121.8	1.86297	0.0249534
High	O95983	Methyl-CpG-binding domain protein 3 OS=Homo sapiens OX=9606 GN=MBD3 PE=1 SV=1	25	7	291	32.8	5.34	26.38	0.262	0.528325	158.5	41.5	1.82	89.51	209.5		214.9	55.6	112.3	7.7	-1.85809	0.029289
High	Q5T160	Probable arginine--tRNA ligase, mitochondrial OS=Homo sapiens OX=9606 GN=RARS2 PE=1 SV=1	20	10	578	65.5	8.21	28.71	7.073	0.493703	24.8	175.2	96.38	33.85	91.3	22.7	15.8	207.6	101.7	160.8	1.85668	0.0436805
High	Q9BQA1	Methylosome protein 50 OS=Homo sapiens OX=9606 GN=WDR77 PE=1 SV=1	30	6	342	36.7	5.17	29.67	2.812	0.510126	52.5	147.5	75.14	22.6	71.8	7.8	50.6	197	142.2	130.8	1.85193	0.0151352
High	P18077	60S ribosomal protein L35a OS=Homo sapiens OX=9606 GN=RPL35A PE=1 SV=2	30	7	110	12.5	11.06	16.54	0.112	0.537796	179.8	20.2	22.14	135.03	195.8	144.2	129.8	16.2	110.7	3.4	-1.85021	0.0451093
High	O15213	WD repeat-containing protein 46 OS=Homo sapiens OX=9606 GN=WDR46 PE=1 SV=3	14	6	610	68	9.67	17.71	4.323	0.41525	37.6	162.4	31.83	42.91	33.8	59.5	37.6	86.3	220.1	162.7	1.84143	0.0464555
High	P78318	Immunoglobulin-binding protein 1 OS=Homo sapiens OX=9606 GN=IGBP1 PE=1 SV=1	14	4	339	39.2	5.38	7.58	2.963	0.492127	50.5	149.5	63.97	33.65	70.9	15	45.2	134	118.6	216.4	1.83892	0.0306417
High	Q5TA45	Integrator complex subunit 11 OS=Homo sapiens OX=9606 GN=INTS11 PE=1 SV=2	2	1	600	67.6	8.06	1.96	2.377	0.493952	59.2	140.8	63.3	20.17	59.2	11.8	60.3	192.5	135.4	140.8	1.8358	0.00971416
High	Q9Y2K7	Lysine-specific demethylase 2A OS=Homo sapiens OX=9606 GN=KDM2A PE=1 SV=3	4	4	1162	132.7	7.58	11.75	3.971	0.353954	40.2	159.8	22.23	8.14	74.7	50.7	53	222.9	198.7		1.82572	0.00147915
High	P24928	DNA-directed RNA polymerase II subunit RPB1 OS=Homo sapiens OX=9606 GN=POLR2A PE=1 SV=2	25	42	1970	217	7.37	117.16	2.732	0.524908	53.6	146.4	77.24	34.38	74.6	7	52.1	142.4	109.7	214.2	1.80226	0.0391548
High	Q15758	Neutral amino acid transporter B(0) OS=Homo sapiens OX=9606 GN=SLC1A5 PE=1 SV=2	15	9	541	56.6	5.48	41.46	3.636	0.459796	43.1	156.9	59.47	29.15	72.6	19.6	42	201.8	152.6	111.4	1.79533	0.0218356
High	O75694	Nuclear pore complex protein Nup155 OS=Homo sapiens OX=9606 GN=NUP155 PE=1 SV=1	23	25	1391	155.1	6.16	90.41	3.558	0.470745	43.9	156.1	56.25	21.18	68.6	18.4	47.4	168.8	179.1	117.7	1.79256	0.00991333
High	P39656	Dolichyl-diphosphooligosaccharide--protein glycosyltransferase 48 kDa subunit OS=Homo sapiens OX=9606 GN=DDOST PE=1 SV=4	51	15	456	50.8	6.55	94.75	3.278	0.51952	46.7	153.3	84.68	27.53	83.7	7.8	43.1	203.1	141.2	121.2	1.7901	0.0287536
High	Q01081	Splicing factor U2AF 35 kDa subunit OS=Homo sapiens OX=9606 GN=U2AF1 PE=1 SV=3	16	3	240	27.9	8.81	29.61	5.254	0.413025	32	168	51.55	33.84	71.8	29.8	33.6	176.6	95.1	193.1	1.78151	0.0294809
High	Q92665	28S ribosomal protein S31, mitochondrial OS=Homo sapiens OX=9606 GN=MRPS31 PE=1 SV=3	36	12	395	45.3	9.29	52.67	3.032	0.515799	49.6	150.4	81.21	21.89	81.6	8.4	45.3	194	137.4	133.4	1.78045	0.0188798
High	P40616	ADP-ribosylation factor-like protein 1 OS=Homo sapiens OX=9606 GN=ARL1 PE=1 SV=1	22	3	181	20.4	5.72	1.87	0.293	0.44748	154.7	45.3	6.96	44.65	142.4	160	162	64.5	24.3	46.9	-1.77495	0.00114908
High	Q9H6S0	3'-5' RNA helicase YTHDC2 OS=Homo sapiens OX=9606 GN=YTHDC2 PE=1 SV=2	16	17	1430	160.1	8.4	28.65	4.082	0.422416	39.4	160.6	54.43	31.13	73.8	35.5	27.4	206.6	144.9	111.9	1.76124	0.0251765
High	P62910	60S ribosomal protein L32 OS=Homo sapiens OX=9606 GN=RPL32 PE=1 SV=2	30	7	135	15.9	11.33	36.4	0.328	0.380735	150.6	49.4	28.46	36.31	194.1	162	107.2	53.1	57	26.6	-1.76093	0.0159157
High	Q7L2E3	Putative ATP-dependent RNA helicase DHX30 OS=Homo sapiens OX=9606 GN=DHX30 PE=1 SV=1	42	41	1194	133.9	8.78	154.88	3.061	0.493703	49.3	150.7	66.97	14.69	74.6	13.7	48.6	179.3	148.8	134.9	1.75789	0.00778901
High	Q9UK41	Vacuolar protein sorting-associated protein 28 homolog OS=Homo sapiens OX=9606 GN=VPS28 PE=1 SV=1	19	4	221	25.4	5.54	20.13	3.668	0.438573	42.8	157.2	54.24	24.1	40.1	74.7	25.3	119.8	192.9	147.1	1.71455	0.0146134
High	Q86WJ1	Chromodomain-helicase-DNA-binding protein 1-like OS=Homo sapiens OX=9606 GN=CHD1L PE=1 SV=2	6	5	897	100.9	6.9	12.38	3.217	0.493703	47.4	152.6	66.42	24.6	49.4	14.7	77.2	112.6	187.2	158.9	1.69879	0.0200946
High	P61006	Ras-related protein Rab-8A OS=Homo sapiens OX=9606 GN=RAB8A PE=1 SV=1	31	3	207	23.7	9.07	10.64	0.394	0.552646	143.4	56.6	24.32	76.45	185.5	112.4	159.5	73.6	62.9	6	-1.68249	0.0248235
High	P19784	Casein kinase II subunit alpha' OS=Homo sapiens OX=9606 GN=CSNK2A2 PE=1 SV=1	49	14	350	41.2	8.56	69.19	4.654	0.493952	35.4	164.6	88.07	29.98	96.9	16.1	32.6	151.5	106.1	196.9	1.64227	0.045848
High	Q96T88	E3 ubiquitin-protein ligase UHRF1 OS=Homo sapiens OX=9606 GN=UHRF1 PE=1 SV=1	13	10	793	89.8	7.56	18.17	0.365	0.556262	146.5	53.5	32.4	77.46	188.1	95.7	170.5	62.3	77.4	6	-1.64064	0.0449415
High	Q92547	DNA topoisomerase 2-binding protein 1 OS=Homo sapiens OX=9606 GN=TOPBP1 PE=1 SV=3	4	4	1522	170.6	6.96	1.69	2.193	0.555189	62.6	137.4	76.11	29.11	76.6	6.6	62.9	138	115.5	200.4	1.63542	0.0366309
High	O96019	Actin-like protein 6A OS=Homo sapiens OX=9606 GN=ACTL6A PE=1 SV=1	36	11	429	47.4	5.6	46.86	2.514	0.523468	56.9	143.1	68.72	16.45	64.1	10.5	73.1	168.7	161.1	122.5	1.61461	0.0137739
High	Q15029	116 kDa U5 small nuclear ribonucleoprotein component OS=Homo sapiens OX=9606 GN=EFTUD2 PE=1 SV=1	54	44	972	109.4	5	295.67	2.529	0.459796	56.7	143.3	48.31	26.79	71.8	24.2	53.3	195.9	134.8	120	1.59395	0.020573
High	P53618	Coatomer subunit beta OS=Homo sapiens OX=9606 GN=COPB1 PE=1 SV=3	27	18	953	107.1	6.05	60.73	2.588	0.493703	55.7	144.3	68.03	33.71	86.4	17.8	47.5	207.5	122.8	118	1.56324	0.0483987
High	P82675	28S ribosomal protein S5, mitochondrial OS=Homo sapiens OX=9606 GN=MRPS5 PE=1 SV=2	23	8	430	48	9.92	18.29	2.596	0.380735	55.6	144.4	5.55	23.74	49.2	55	52.3	135.7	187.4	120.4	1.50277	0.00928435
High	P04844	Dolichyl-diphosphooligosaccharide--protein glycosyltransferase subunit 2 OS=Homo sapiens OX=9606 GN=RPN2 PE=1 SV=3	43	17	631	69.2	5.69	139.22	2.708	0.543276	53.9	146.1	73.45	28.74	61.8	10.1	85.6	167.3	176.3	98.8	1.49	0.0455043
High	Q9HD45	Transmembrane 9 superfamily member 3 OS=Homo sapiens OX=9606 GN=TM9SF3 PE=1 SV=2	11	5	589	67.8	7.21	17.92	2.829	0.493269	52.2	147.8	54.18	27.56	77.6	21.6	58.4	165.1	101	176.3	1.48908	0.0295201
High	Q9Y2S7	Polymerase delta-interacting protein 2 OS=Homo sapiens OX=9606 GN=POLDIP2 PE=1 SV=1	20	6	368	42	8.63	12.09	0.347	0.492127	148.5	51.5	33.59	52.51	187.4	91.9	160.5	24.3	80.2	55.7	-1.45697	0.0464359
High	Q00796	Sorbitol dehydrogenase OS=Homo sapiens OX=9606 GN=SORD PE=1 SV=4	23	7	357	38.3	7.97	22.05	0.425	0.493703	140.3	59.7	12.6	54.76	211.2		176.7	102.4	82.2	27.5	-1.4559	0.0299546
High	Q96CW1	AP-2 complex subunit mu OS=Homo sapiens OX=9606 GN=AP2M1 PE=1 SV=2	14	5	435	49.6	9.54	7.36	3.471	0.432762	44.7	155.3	45.45	31.31	80.6	46.9	33.3	162.7	181.9	94.7	1.44994	0.036263
High	P46020	Phosphorylase b kinase regulatory subunit alpha, skeletal muscle isoform OS=Homo sapiens OX=9606 GN=PHKA1 PE=1 SV=2	8	8	1223	137.2	6.19	11.1	2.844	0.363507	52	148	12.61	22.39	64.2		53.7	167.1	193	121.9	1.44651	0.0330546
High	Q15286	Ras-related protein Rab-35 OS=Homo sapiens OX=9606 GN=RAB35 PE=1 SV=1	26	3	201	23	8.29	3.93	0.334	0.576724	149.9	50.1	18.96	62.23	191.9	158.9	131	33.1	85.1		-1.44224	0.0425015
High	A0A0C4DH68	Immunoglobulin kappa variable 2-24 OS=Homo sapiens OX=9606 GN=IGKV2-24 PE=3 SV=1	17	1	120	13.1	8.53	8.18	0.332	0.607427	150.2	49.8	2.4	68.69	155.7	163.3	159.8		31.2	90.1	-1.39588	0.0208533
High	P20020	Plasma membrane calcium-transporting ATPase 1 OS=Homo sapiens OX=9606 GN=ATP2B1 PE=1 SV=3	8	4	1258	138.7	6.04	17.39	0.423	0.505958	140.5	59.5	10.07	60.3	177.1		204.3	80.5	112.4	25.6	-1.38863	0.0412217
High	P40938	Replication factor C subunit 3 OS=Homo sapiens OX=9606 GN=RFC3 PE=1 SV=2	33	10	356	40.5	8.34	37.77	3.07	0.493703	49.1	150.9	60.33	29.12	91.3	24.7	51	156.5	97.6	179	1.37485	0.0460794
High	Q9NPE3	H/ACA ribonucleoprotein complex subunit 3 OS=Homo sapiens OX=9606 GN=NOP10 PE=1 SV=1	52	3	64	7.7	9.99	9.34	3.108	0.436506	48.7	151.3	42.68	15.34	82.5	37	47.6	120.5	164.3	148.1	1.37332	0.00917367
High	Q0IIM8	TBC1 domain family member 8B OS=Homo sapiens OX=9606 GN=TBC1D8B PE=1 SV=2	2	3	1120	128.6	5.95	0	2.597	0.432762	55.6	144.4	19.23	14.29	69.9		53.2	136.5	158.4	182	1.36889	0.0124992
High	Q96GD4	Aurora kinase B OS=Homo sapiens OX=9606 GN=AURKB PE=1 SV=3	22	5	344	39.3	9.29	19.16	2.915	0.539041	51.1	148.9	42.03	16	80.7	43.7		129.3	173.1	173.3	1.3501	0.0259126
High	P78316	Nucleolar protein 14 OS=Homo sapiens OX=9606 GN=NOP14 PE=1 SV=3	23	18	857	97.6	7.58	58.02	3.234	0.45437	47.2	152.8	47.35	16.85	39.2	43.1	87.4	139.4	169.3	121.5	1.34202	0.0140166
High	O75396	Vesicle-trafficking protein SEC22b OS=Homo sapiens OX=9606 GN=SEC22B PE=1 SV=4	30	5	215	24.6	6.92	21.42	3.073	0.493703	49.1	150.9	66	13.2	101.2	28.3	44.4	136.4	163	126.7	1.29293	0.0269474
High	P48556	26S proteasome non-ATPase regulatory subunit 8 OS=Homo sapiens OX=9606 GN=PSMD8 PE=1 SV=2	23	6	350	39.6	9.7	12.11	0.571	0.556262	127.3	72.7	11.37	66.74	132	159.7	131.8	75.4	87.1	14	-1.26269	0.0282567
High	A6NJ78	Probable methyltransferase-like protein 15 OS=Homo sapiens OX=9606 GN=METTL15 PE=1 SV=1	14	3	407	46.1	8.62	6.78	2.363	0.539041	59.5	140.5	32.79	3.22	112		69.9	204.3		213.8	1.2007	0.0318026
High	Q9BU23	Lipase maturation factor 2 OS=Homo sapiens OX=9606 GN=LMF2 PE=1 SV=2	7	4	707	79.6	10.1	7.63	0.464	0.413025	136.6	63.4	26.74	23.42	168.2	96.9	149	71.4	69.2	45.3	-1.15545	0.0292582
High	P11717	Cation-independent mannose-6-phosphate receptor OS=Homo sapiens OX=9606 GN=IGF2R PE=1 SV=3	2	4	2491	274.2	5.94	2.17	0.445	0.51952	138.4	61.6	0.29	26.18	206		206.8	110.9	76.3		-1.14086	0.022735
High	P32119	Peroxiredoxin-2 OS=Homo sapiens OX=9606 GN=PRDX2 PE=1 SV=5	42	13	198	21.9	5.97	66.68	1.987	0.357237	66.9	133.1	12.73	14.99	70.4	62.4	80.4	140.4	106.6	139.8	0.85938	0.00933504
High	Q7Z4W1	L-xylulose reductase OS=Homo sapiens OX=9606 GN=DCXR PE=1 SV=2	33	7	244	25.9	8.1	21.68	0.408	0.493703	142	58	10.77	44.68	132.5	140.5	113.5	54.1	107.8	51.5	-0.856908	0.0449149
High	Q9P2D3	HEAT repeat-containing protein 5B OS=Homo sapiens OX=9606 GN=HEATR5B PE=1 SV=2	5	7	2071	224.2	7.17	13.43	1.667	0.432762	75	125	7.03	2.94	118.2	107		183.5		191.3	0.734914	0.00822094
High	Q9Y2L1	Exosome complex exonuclease RRP44 OS=Homo sapiens OX=9606 GN=DIS3 PE=1 SV=2	20	14	958	108.9	7.14	46.18	1.576	0.45437	77.6	122.4	22.97	13.36	76.6	58.2	93.1	141.9	120.8	109.3	0.706902	0.0258181
