# Supplementary material for: Long noncoding RNA LINC00239 inhibits ferroptosis in colorectal cancer by binding to Keap1 to stabilize Nrf2
Source: Cell Death Dis. 2022 Aug 29;13(8):742. doi: 10.1038/s41419-022-05192-y (PMC9424287; doi:10.1038/s41419-022-05192-y)
Supplement: Supplementary file 12 — Supplementary Table S4 [file 41419_2022_5192_MOESM12_ESM.xlsx]

## Sheet: non-coding RNA(Up-regulation
Supplementary Table S4
ENSEMBL_ID	SYMBOL	log2（FC）	pvalue	padj
ENSG00000230316	FEZF1-AS1	12.7456	5.9696e-26	1.35461e-24
ENSG00000227640	SOX21-AS1	12.2872	3.89647e-23	7.44215e-22
ENSG00000180861	LINC01559	11.5077	4.24389e-21	7.2376e-20
ENSG00000276476	LINC00540	11.136	1.11756e-19	1.74908e-18
ENSG00000235621	LINC00494	10.8967	9.81186e-19	1.44482e-17
ENSG00000223392	CLDN10-AS1	10.6091	1.5004e-17	2.02336e-16
ENSG00000280693	SH3PXD2A-AS1	10.5546	2.48563e-23	4.83859e-22
ENSG00000226476	LINC01748	10.4954	4.56004e-17	5.95588e-16
ENSG00000229404	LINC00858	10.2925	1.39341e-16	1.77014e-15
ENSG00000226383	LINC01876	9.93889	7.59349e-14	8.01457e-13
ENSG00000183242	WT1-AS	9.82143	8.59392e-15	9.71436e-14
ENSG00000256232	LINC02387	9.78449	2.98977e-14	3.25334e-13
ENSG00000184809	B3GALT5-AS1	9.74446	4.96983e-28	1.2534e-26
ENSG00000237298	TTN-AS1	9.40572	5.29029e-32	1.66931e-30
ENSG00000234840	LINC01239	9.38169	4.67451e-13	4.64719e-12
ENSG00000223823	LINC01342	9.05924	4.24897e-12	3.91706e-11
ENSG00000270164	LINC01480	8.98946	1.12567e-11	1.001e-10
ENSG00000259974	LINC00261	8.9769	1.11791e-09	8.2887e-09
ENSG00000224189	HAGLR	8.8916	3.08559e-29	8.44269e-28
ENSG00000231651	DLG3-AS1	8.79485	3.10792e-11	2.66009e-10
ENSG00000258474	LINC02313	8.74319	1.56924e-10	1.26747e-09
ENSG00000249464	LINC01091	8.30867	5.9849e-25	1.28666e-23
ENSG00000225535	LINC01393	8.14112	1.37838e-08	9.17879e-08
ENSG00000280924	LINC00628	8.1128	1.38755e-08	9.23314e-08
ENSG00000183784	DOCK8-AS1	8.09235	7.73828e-09	5.27749e-08
ENSG00000273129	PACERR	7.90741	2.68116e-08	1.73357e-07
ENSG00000258512	LINC00239	7.71083	5.47689e-33	1.82047e-31
ENSG00000237187	NR2F1-AS1	7.68305	1.35658e-07	8.13562e-07
ENSG00000270641	TSIX	7.63961	0.0235587	0.0540093
ENSG00000253549	CA3-AS1	7.54465	1.29e-06	6.78546e-06
ENSG00000225449	RAB6C-AS1	7.51927	9.74683e-07	5.23751e-06
ENSG00000225127	LINC00237	7.39148	4.56073e-06	2.22782e-05
ENSG00000260704	LINC00543	7.35896	1.36631e-19	2.12987e-18
ENSG00000231226	TRIM31-AS1	7.30707	2.78139e-06	1.39421e-05
ENSG00000259054	LINC02332	6.99951	1.2596e-05	5.75178e-05
ENSG00000235142	LINC02532	6.95205	3.69683e-42	1.72786e-40
ENSG00000240567	LINC02067	6.93864	1.59461e-05	7.17392e-05
ENSG00000225953	SATB2-AS1	6.89581	2.56644e-05	0.000111365
ENSG00000235407	CYMP-AS1	6.88462	2.64015e-05	0.000114199
ENSG00000261664	TTC39A-AS1	6.82067	3.24677e-05	0.0001386
ENSG00000224017	LINC01449	6.70374	5.84873e-05	0.000240238
ENSG00000265933	LINC00668	6.68205	6.98796e-05	0.000283714
ENSG00000235890	TSPEAR-AS1	6.66596	4.38231e-05	0.000183219
ENSG00000266010	GATA6-AS1	6.53413	1.78552e-05	7.97125e-05
ENSG00000272273	IER3-AS1	6.51913	4.57201e-23	8.70813e-22
ENSG00000260976	LINC01633	6.50688	0.00227517	0.00682825
ENSG00000237166	LINC01792	6.46807	0.00261306	0.0077042
ENSG00000223685	LINC00571	6.45351	0.00020944	0.000780564
ENSG00000249699	LINC02261	6.3985	0.000516384	0.00179165
ENSG00000230176	LINC01433	6.39336	0.000533097	0.00184402
ENSG00000205634	LINC00898	6.24164	0.00508688	0.0140661
ENSG00000267757	EML2-AS1	6.22092	1.58547e-19	2.45892e-18
ENSG00000214691	LINC01913	6.19089	0.0007559	0.00252757
ENSG00000242082	SLC5A4-AS1	6.18391	0.00602807	0.016363
ENSG00000253554	LINC01414	6.17324	0.000910874	0.00298992
ENSG00000205231	TTLL10-AS1	6.17099	0.00106203	0.00342736
ENSG00000261183	SPINT1-AS1	6.10049	5.68947e-28	1.427e-26
ENSG00000241098	LINC01994	6.08926	0.0083763	0.0218515
ENSG00000260125	AGBL1-AS1	6.06316	0.00845422	0.0220317
ENSG00000240707	LINC01168	6.04311	0.00865207	0.0224639
ENSG00000261713	SSTR5-AS1	6.00829	7.01175e-61	6.23522e-59
ENSG00000203499	FAM83H-AS1	5.98837	9.89935e-109	3.01259e-106
ENSG00000259954	IL21R-AS1	5.95926	0.0337858	0.0738456
ENSG00000251179	TMEM92-AS1	5.88591	0.00249104	0.00739589
ENSG00000231507	LINC01353	5.87351	0.0169228	0.0406434
ENSG00000226891	LINC01359	5.85163	0.00300666	0.0087457
ENSG00000255772	LINC01479	5.82912	0.00325321	0.00939005
ENSG00000259439	LINC01833	5.82441	1.1386e-47	6.37731e-46
ENSG00000175147	TMEM51-AS1	5.78598	1.50327e-24	3.14396e-23
ENSG00000267128	RNF157-AS1	5.7701	5.93158e-34	2.06692e-32
ENSG00000249267	LINC00939	5.70083	0.00564768	0.0154468
ENSG00000236714	LINC01844	5.69677	0.022925	0.052821
ENSG00000250334	LINC00989	5.68708	0.0204065	0.0477254
ENSG00000233593	LINC02609	5.59975	1.12461e-18	1.64628e-17
ENSG00000226122	DDC-AS1	5.58944	0.0255018	0.057801
ENSG00000260944	FOXC2-AS1	5.57496	5.72263e-09	3.96101e-08
ENSG00000225434	LINC01504	5.55204	0.000988059	0.00321554
ENSG00000249096	LINC02362	5.51927	0.0120588	0.0301458
ENSG00000226917	LINC01276	5.40687	0.0126431	0.0314344
ENSG00000225431	LINC01671	5.38092	0.0392985	0.0839323
ENSG00000255002	LINC02324	5.37719	0.0388719	0.0831832
ENSG00000112541	LINC00473	5.35885	1.53654e-36	5.96093e-35
ENSG00000177112	MRVI1-AS1	5.31642	0.046932	0.0974321
ENSG00000278338	VWA8-AS1	5.24444	0.0227299	0.0524164
ENSG00000233429	HOTAIRM1	5.21724	4.32749e-24	8.74729e-23
ENSG00000229851	ARSD-AS1	5.03044	0.0347617	0.0756105
ENSG00000232539	LINC00945	5.00317	0.0475812	0.0986377
ENSG00000224511	LINC00365	4.8515	5.74692e-06	2.76581e-05
ENSG00000246526	LINC002481	4.6308	8.59825e-20	1.35812e-18
ENSG00000253187	HOXA10-AS	4.59978	9.04979e-26	2.03836e-24
ENSG00000281641	SAMD12-AS1	4.50601	0.00110248	0.00354868
ENSG00000230098	TCERG1L-AS1	4.50452	0.00239456	0.00714119
ENSG00000255145	STX17-AS1	4.4875	0.000820158	0.0027258
ENSG00000237512	UNC5B-AS1	4.48302	5.62119e-22	1.01489e-20
ENSG00000267871	ZNF460-AS1	4.43644	2.0857e-06	1.06537e-05
ENSG00000232065	LINC01063	4.37334	1.56304e-07	9.30652e-07
ENSG00000247498	GPRC5D-AS1	4.36235	5.9313e-25	1.27614e-23
ENSG00000238120	LINC01589	4.31956	1.01859e-06	5.45738e-06
ENSG00000255650	FAM222A-AS1	4.29383	2.68522e-07	1.55258e-06
ENSG00000248150	LINC02150	4.28392	0.00827831	0.0216205
ENSG00000240541	TM4SF1-AS1	4.16937	1.97232e-18	2.83867e-17
ENSG00000233008	LINC01725	4.1208	0.0220105	0.0509707
ENSG00000262188	LINC01978	4.10822	7.83947e-08	4.84575e-07
ENSG00000258689	LINC01269	4.1058	0.0103227	0.0262541
ENSG00000228397	LINC01635	3.96079	4.97734e-05	0.000206552
ENSG00000231185	SPRY4-AS1	3.9555	0.000520533	0.0018049
ENSG00000235029	MNX1-AS2	3.86938	5.51627e-08	3.45527e-07
ENSG00000224259	LINC01133	3.86866	1.94539e-14	2.1433e-13
ENSG00000251191	LINC00589	3.79766	1.34836e-05	6.12951e-05
ENSG00000258735	LINC00637	3.70437	0.000455	0.00159238
ENSG00000236404	VLDLR-AS1	3.66746	9.37649e-12	8.39531e-11
ENSG00000243479	MNX1-AS1	3.64071	2.77896e-23	5.38662e-22
ENSG00000266258	LINC01909	3.63908	2.97669e-10	2.34278e-09
ENSG00000254369	HOXA-AS3	3.63118	1.83736e-09	1.32955e-08
ENSG00000250033	SLC7A11-AS1	3.5278	0.000477652	0.00166761
ENSG00000227036	LINC00511	3.52183	1.49855e-56	1.17268e-54
ENSG00000272419	LINC01145	3.5192	1.33632e-16	1.70077e-15
ENSG00000249550	LINC01234	3.46508	1.44733e-17	1.95371e-16
ENSG00000232656	IDI2-AS1	3.45617	0.00496646	0.0137655
ENSG00000254860	TMEM9B-AS1	3.4272	2.36853e-13	2.41158e-12
ENSG00000251169	LINC01843	3.37482	1.38035e-38	5.77197e-37
ENSG00000248445	SEMA6A-AS1	3.3557	0.00168889	0.00522088
ENSG00000232803	SLCO4A1-AS1	3.3472	1.55205e-11	1.36072e-10
ENSG00000232233	LINC02043	3.29443	3.88731e-08	2.47316e-07
ENSG00000226367	ST7-AS2	3.29274	0.00426963	0.011989
ENSG00000272146	ARF4-AS1	3.27306	0.0159566	0.0385768
ENSG00000225062	CATIP-AS1	3.26013	0.00115516	0.00369353
ENSG00000177410	ZFAS1	3.11535	5.78535e-24	1.16255e-22
ENSG00000197301	HMGA2-AS1	3.06287	5.78434e-10	4.42041e-09
ENSG00000233930	KRTAP5-AS1	3.05148	0.000412123	0.00145384
ENSG00000229891	LINC01315	3.04858	1.56415e-09	1.13938e-08
ENSG00000224165	DNAJC27-AS1	3.044	0.000238837	0.00088101
ENSG00000214900	LINC01588	2.96479	7.41725e-09	5.07243e-08
ENSG00000185837	HDHD5-AS1	2.90667	6.58907e-05	0.000268553
ENSG00000236423	LINC01134	2.90277	1.24849e-13	1.29624e-12
ENSG00000262585	LINC01979	2.76338	0.000520264	0.00180419
ENSG00000236502	SIX3-AS1	2.7513	0.0360206	0.0778604
ENSG00000272523	LINC01023	2.72355	5.93592e-07	3.28593e-06
ENSG00000245534	RORA-AS1	2.7031	3.95979e-07	2.24104e-06
ENSG00000236305	SLC12A9-AS1	2.68097	0.000383766	0.00136135
ENSG00000181798	LINC00471	2.66382	4.69949e-08	2.96645e-07
ENSG00000186056	MATN1-AS1	2.65582	1.18255e-11	1.04818e-10
ENSG00000249196	TMEM132D-AS1	2.61322	0.00420857	0.0118333
ENSG00000277147	LINC00869	2.60069	6.76466e-11	5.61106e-10
ENSG00000205334	LINC01460	2.59885	0.000160148	0.000608448
ENSG00000240288	GHRLOS	2.55397	0.000123337	0.000478141
ENSG00000204588	LINC01123	2.39768	1.76043e-21	3.10873e-20
ENSG00000234928	LINC01659	2.35616	0.000861451	0.0028476
ENSG00000234171	RNASEH1-AS1	2.31251	8.20162e-14	8.63645e-13
ENSG00000179406	LINC00174	2.29087	6.99173e-24	1.39677e-22
ENSG00000237883	DGUOK-AS1	2.2863	1.55845e-07	9.28324e-07
ENSG00000241472	PTPRG-AS1	2.26742	9.67578e-06	4.49169e-05
ENSG00000179818	PCBP1-AS1	2.23918	1.00553e-14	1.13102e-13
ENSG00000227258	SMIM2-AS1	2.21741	0.0130439	0.0322816
ENSG00000189223	PAX8-AS1	2.18732	3.18883e-21	5.48955e-20
ENSG00000230082	PRRT3-AS1	2.18208	3.19047e-07	1.82773e-06
ENSG00000236204	LINC01376	2.17647	0.0205274	0.0479714
ENSG00000236778	INTS6-AS1	2.11804	0.000355521	0.00127037
ENSG00000116213	WRAP73	2.1072	8.48465e-22	1.52085e-20
ENSG00000224081	SLC44A3-AS1	2.10429	4.60629e-06	2.24687e-05
ENSG00000281912	LINC01144	2.07393	9.18395e-05	0.000365982
ENSG00000231908	IDH1-AS1	2.01507	0.000584635	0.00200007
ENSG00000257702	LBX2-AS1	2.00701	7.23845e-15	8.21268e-14
ENSG00000251432	LINC02615	1.95265	1.24693e-07	7.52917e-07
ENSG00000236618	PITPNA-AS1	1.93253	3.80365e-08	2.42275e-07
ENSG00000214184	GCC2-AS1	1.93031	0.000337542	0.00121182
ENSG00000254827	SLC22A18AS	1.91608	0.00105502	0.00340836
ENSG00000247708	STX18-AS1	1.91105	2.79622e-07	1.61267e-06
ENSG00000259673	IQCH-AS1	1.90383	3.754e-09	2.64179e-08
ENSG00000269609	RPARP-AS1	1.89095	3.96596e-12	3.666e-11
ENSG00000214894	LINC00243	1.88625	0.0250777	0.0569577
ENSG00000234899	SOX9-AS1	1.88266	0.0143914	0.0352059
ENSG00000255559	ZNF252P-AS1	1.88018	0.000638685	0.002169
ENSG00000234155	LINC02535	1.87809	0.000101294	0.000400222
ENSG00000268061	NAPA-AS1	1.86214	0.00239666	0.00714665
ENSG00000237476	LINC01637	1.85124	3.76275e-05	0.000159089
ENSG00000213742	ZNF337-AS1	1.84057	2.55892e-09	1.83136e-08
ENSG00000223797	ENTPD3-AS1	1.83104	3.23277e-06	1.60986e-05
ENSG00000231439	WASIR2	1.82875	3.66801e-05	0.000155419
ENSG00000245937	LINC01184	1.78524	8.31506e-13	8.08453e-12
ENSG00000213904	LIPE-AS1	1.75098	0.000628605	0.00213635
ENSG00000234753	FOXP4-AS1	1.74647	0.000902265	0.00296486
ENSG00000261824	LINC00662	1.74278	5.76257e-10	4.40623e-09
ENSG00000230424	EMC1-AS1	1.74109	0.0414859	0.087796
ENSG00000250802	ZBED3-AS1	1.74028	1.41873e-07	8.48046e-07
ENSG00000204650	LINC02210	1.73364	2.95821e-12	2.76056e-11
ENSG00000240137	ERICH6-AS1	1.7297	0.00483555	0.0134321
ENSG00000258920	FOXN3-AS1	1.71341	7.34725e-07	4.01905e-06
ENSG00000222020	HDAC4-AS1	1.68066	0.0340019	0.0742469
ENSG00000240990	HOXA11-AS	1.63227	9.02882e-07	4.87848e-06
ENSG00000231160	KLF3-AS1	1.63012	0.0020634	0.00624814
ENSG00000188825	LINC00910	1.62662	1.24179e-06	6.54568e-06
ENSG00000231177	LINC00852	1.59824	0.0197959	0.046524
ENSG00000254872	LINC02688	1.58254	0.0112915	0.0284354
ENSG00000254109	RBPMS-AS1	1.58084	0.00287958	0.00840907
ENSG00000238062	SPATA3-AS1	1.57351	0.00803544	0.0210747
ENSG00000236810	ELOA-AS1	1.52855	0.000272615	0.00099582
ENSG00000232973	CYP1B1-AS1	1.52239	0.000172901	0.000653274
ENSG00000280739	EIF1B-AS1	1.50056	0.0462077	0.0961689
ENSG00000231728	TMSB15B-AS1	1.47259	0.0285632	0.0638106
ENSG00000176124	DLEU1	1.46248	7.79073e-09	5.31193e-08
ENSG00000236914	LINC01852	1.45614	0.0111161	0.0280425
ENSG00000234390	USP27X-AS1	1.4311	0.000360057	0.00128473
ENSG00000258057	BCDIN3D-AS1	1.40517	0.0027101	0.00796854
ENSG00000259248	USP3-AS1	1.39112	0.00225934	0.0067867
ENSG00000249348	UGDH-AS1	1.34476	0.000285971	0.00104044
ENSG00000205704	LINC00634	1.33142	0.0104403	0.0265136
ENSG00000251151	HOXC-AS3	1.32782	0.000165582	0.000627787
ENSG00000228889	UBAC2-AS1	1.31948	6.02964e-06	2.89121e-05
ENSG00000272902	TBC1D8-AS1	1.30561	0.0293426	0.0653704
ENSG00000226950	DANCR	1.29208	4.61332e-06	2.2499e-05
ENSG00000227199	ST7-AS1	1.29096	5.45631e-07	3.03499e-06
ENSG00000258301	VASH1-AS1	1.27345	0.01418	0.034754
ENSG00000233527	ZNF529-AS1	1.25076	0.000101707	0.000401563
ENSG00000267858	MZF1-AS1	1.24875	1.12131e-05	5.15725e-05
ENSG00000215256	DHRS4-AS1	1.23829	1.25236e-06	6.59885e-06
ENSG00000245614	DDX11-AS1	1.2235	0.00126271	0.00400607
ENSG00000273033	LINC02035	1.22148	0.000102234	0.00040347
ENSG00000246763	RGMB-AS1	1.21239	0.0037013	0.0105389
ENSG00000255867	DENND5B-AS1	1.19014	0.0336244	0.0735398
ENSG00000274020	LINC01138	1.18713	0.00176189	0.00541964
ENSG00000230337	EXOSC10-AS1	1.16482	0.00291679	0.00850144
ENSG00000218510	LINC00339	1.13838	0.00329358	0.00949656
ENSG00000261008	LINC01572	1.13331	0.00207717	0.00628265
ENSG00000237149	ZNF503-AS2	1.13204	0.0393147	0.0839538
ENSG00000106610	LINC01372	1.11734	3.41559e-07	1.9449e-06
ENSG00000257671	KRT7-AS	1.11668	0.00334476	0.0096269
ENSG00000250742	LINC02381	1.11472	9.65018e-06	4.48133e-05
ENSG00000257815	LINC01481	1.0627	0.0050775	0.014043

## Sheet: non-coding RNA(Down-regulation
Supplementary Table S4
ENSEMBL_ID	SYMBOL	log2（FC）	pvalue	padj
ENSG00000232677	LINC00665	-7.0883	1.11232e-61	1.01891e-59
ENSG00000234456	MAGI2-AS3	-13.949	6.14256e-31	1.83067e-29
ENSG00000227372	TP73-AS1	-13.7752	2.70965e-30	7.82029e-29
ENSG00000269416	LINC01224	-13.2862	3.70336e-28	9.4005e-27
ENSG00000225756	DBH-AS1	-8.19295	3.2843e-24	6.71296e-23
ENSG00000273888	FRMD6-AS1	-4.0501	3.66741e-24	7.45153e-23
ENSG00000260442	ATP2A1-AS1	-7.4279	1.44001e-22	2.66309e-21
ENSG00000247809	NR2F2-AS1	-5.08537	2.74565e-22	5.02342e-21
ENSG00000255737	AGAP2-AS1	-2.86511	1.85893e-21	3.27634e-20
ENSG00000232480	TGFB2-AS1	-5.84057	2.63682e-21	4.59413e-20
ENSG00000238266	LINC00707	-11.1885	6.38907e-20	1.0162e-18
ENSG00000203999	LINC01270	-4.94224	1.4773e-19	2.29636e-18
ENSG00000245060	LINC00847	-3.35145	4.63248e-19	6.97137e-18
ENSG00000204792	LINC01291	-10.7337	2.68986e-18	3.82515e-17
ENSG00000224597	SVIL-AS1	-2.08285	3.75762e-18	5.29138e-17
ENSG00000260910	LINC00565	-10.7031	1.00348e-17	1.37215e-16
ENSG00000223485	LINC01615	-10.6172	1.02989e-17	1.40616e-16
ENSG00000233521	LINC01638	-10.5027	2.67544e-17	3.55889e-16
ENSG00000224660	SH3BP5-AS1	-2.34282	1.44555e-16	1.83467e-15
ENSG00000219665	ZNF433-AS1	-10.2145	1.93978e-16	2.44719e-15
ENSG00000257913	DDN-AS1	-3.34628	1.35056e-15	1.60688e-14
ENSG00000265096	C1QTNF1-AS1	-6.43692	5.29351e-15	6.06882e-14
ENSG00000271334	LINC02104	-9.79774	1.03699e-14	1.16354e-13
ENSG00000269220	LINC00528	-5.03297	1.19388e-14	1.33576e-13
ENSG00000267254	ZNF790-AS1	-9.5685	3.90492e-14	4.21402e-13
ENSG00000253661	ZFHX4-AS1	-9.52102	6.00036e-14	6.38973e-13
ENSG00000240498	CDKN2B-AS1	-9.48932	8.99437e-14	9.44219e-13
ENSG00000257167	TMPO-AS1	-1.73894	1.02543e-13	1.07189e-12
ENSG00000224729	PCOLCE-AS1	-9.45999	1.74048e-13	1.78807e-12
ENSG00000268895	A1BG-AS1	-4.01386	4.30715e-13	4.29915e-12
ENSG00000244578	LINC01391	-4.85562	5.30396e-13	5.24063e-12
ENSG00000236499	LINC00896	-2.61554	6.74478e-13	6.60468e-12
ENSG00000162913	OBSCN-AS1	-2.45064	8.19814e-13	7.97651e-12
ENSG00000241288	LINC02614	-2.61754	1.34247e-12	1.28473e-11
ENSG00000233237	LINC00472	-2.87532	1.48278e-12	1.41259e-11
ENSG00000280594	BTG3-AS1	-2.84072	2.04553e-11	1.77857e-10
ENSG00000231437	LINC01750	-8.80293	2.40002e-11	2.07363e-10
ENSG00000179136	LINC00670	-8.70605	5.2088e-11	4.36949e-10
ENSG00000235919	ASH1L-AS1	-2.42076	6.12671e-11	5.10509e-10
ENSG00000281005	LINC00921	-8.57665	2.49585e-10	1.9797e-09
ENSG00000215866	LINC01356	-8.51835	3.47497e-10	2.71466e-09
ENSG00000166770	ZNF667-AS1	-8.39003	4.27317e-10	3.31458e-09
ENSG00000226686	LINC01535	-8.51104	4.57535e-10	3.53296e-09
ENSG00000231419	LINC00689	-8.37492	6.68077e-10	5.08135e-09
ENSG00000235531	MSC-AS1	-8.29569	9.75289e-10	7.28249e-09
ENSG00000203706	SERTAD4-AS1	-3.46641	1.25662e-09	9.25455e-09
ENSG00000239332	LINC01119	-8.461	3.42362e-09	2.42236e-08
ENSG00000229563	LINC01204	-8.10872	3.56104e-09	2.5118e-08
ENSG00000261105	LMO7-AS1	-8.18055	3.8208e-09	2.68673e-08
ENSG00000244968	LIFR-AS1	-2.08083	6.29378e-09	4.34098e-08
ENSG00000186615	KTN1-AS1	-1.60619	1.0021e-08	6.76022e-08
ENSG00000204261	PSMB8-AS1	-2.45391	1.12588e-08	7.56362e-08
ENSG00000231871	IPO9-AS1	-2.81059	1.31265e-08	8.77094e-08
ENSG00000250846	EPHA5-AS1	-8.16198	1.35906e-08	9.05678e-08
ENSG00000237940	LINC01238	-4.63814	2.38072e-08	1.54919e-07
ENSG00000272767	JMJD1C-AS1	-2.45269	2.52697e-08	1.63891e-07
ENSG00000196668	LINC00173	-3.73883	3.91281e-08	2.48765e-07
ENSG00000215039	CD27-AS1	-2.05184	5.49659e-08	3.44499e-07
ENSG00000237989	LINC01679	-7.81546	7.01211e-08	4.35005e-07
ENSG00000238113	LINC01410	-5.82681	8.18378e-08	5.04378e-07
ENSG00000267530	LINC01836	-1.90335	8.89996e-08	5.46182e-07
ENSG00000220161	LINC02076	-4.10128	1.33998e-07	8.05192e-07
ENSG00000241155	ARHGAP31-AS1	-7.5446	1.81196e-07	1.06887e-06
ENSG00000229373	LINC00452	-7.70842	1.84338e-07	1.0867e-06
ENSG00000231789	PIK3CD-AS2	-1.83235	2.01122e-07	1.18108e-06
ENSG00000204011	COL5A1-AS1	-7.64459	2.14424e-07	1.25274e-06
ENSG00000243321	LINC01998	-7.54534	2.29361e-07	1.33545e-06
ENSG00000224459	SLC25A34-AS1	-7.72371	2.40834e-07	1.39928e-06
ENSG00000281186	LINC00706	-7.5857	2.43855e-07	1.41593e-06
ENSG00000233077	LINC01271	-2.84221	3.10144e-07	1.77896e-06
ENSG00000239523	MYLK-AS1	-4.34483	3.25373e-07	1.86066e-06
ENSG00000260804	LINC01963	-1.52226	3.28107e-07	1.87454e-06
ENSG00000185904	LINC00839	-7.47759	3.35289e-07	1.91198e-06
ENSG00000223382	LINC01778	-5.08348	3.77856e-07	2.14178e-06
ENSG00000223768	LINC00205	-1.36856	4.39567e-07	2.47518e-06
ENSG00000259291	ZNF710-AS1	-2.49312	4.52478e-07	2.54266e-06
ENSG00000234362	LINC01914	-7.48852	5.14624e-07	2.8701e-06
ENSG00000251209	LINC00923	-7.46465	5.64914e-07	3.13715e-06
ENSG00000249279	LINC02057	-7.40385	6.0059e-07	3.3218e-06
ENSG00000197291	RAMP2-AS1	-4.15273	6.20419e-07	3.42525e-06
ENSG00000233806	LINC01237	-7.3806	9.75272e-07	5.23759e-06
ENSG00000264301	LINC01444	-7.27909	1.15035e-06	6.10246e-06
ENSG00000260630	SNAI3-AS1	-1.43198	1.31232e-06	6.89491e-06
ENSG00000227145	IL21-AS1	-7.31334	1.67472e-06	8.6725e-06
ENSG00000204934	ATP6V0E2-AS1	-1.65636	1.99428e-06	1.02172e-05
ENSG00000236548	RNF217-AS1	-7.14911	2.48614e-06	1.25563e-05
ENSG00000231566	LINC02595	-1.70124	2.54073e-06	1.28131e-05
ENSG00000267201	LINC01775	-7.11698	3.03762e-06	1.51654e-05
ENSG00000241163	LINC00877	-7.11701	3.06702e-06	1.5301e-05
ENSG00000189275	LINC01164	-4.53643	3.38453e-06	1.68054e-05
ENSG00000264859	DSG2-AS1	-2.80648	3.68819e-06	1.82603e-05
ENSG00000236088	COX10-AS1	-1.55754	6.23588e-06	2.98279e-05
ENSG00000259527	LINC00052	-6.9995	7.18248e-06	3.40171e-05
ENSG00000223764	LINC02593	-1.20289	7.6808e-06	3.62144e-05
ENSG00000203993	ARRDC1-AS1	-1.39813	8.49306e-06	3.97975e-05
ENSG00000215067	ALOX12-AS1	-1.2943	1.04513e-05	4.82635e-05
ENSG00000269821	KCNQ1OT1	-1.86671	1.06642e-05	4.91968e-05
ENSG00000225914	TSBP1-AS1	-6.99989	1.1844e-05	5.42558e-05
ENSG00000204277	LINC01993	-6.95619	1.22204e-05	5.58958e-05
ENSG00000226808	LINC00619	-6.88937	1.26734e-05	5.78329e-05
ENSG00000226508	LINC01918	-6.96445	1.72692e-05	7.72599e-05
ENSG00000281128	PTENP1-AS	-6.88632	1.80075e-05	8.0323e-05
ENSG00000234323	LINC01505	-6.87506	1.94216e-05	8.61436e-05
ENSG00000271614	ATP2B1-AS1	-1.40714	2.03264e-05	8.98349e-05
ENSG00000255850	RXYLT1-AS1	-6.80279	2.15297e-05	9.45448e-05
ENSG00000272143	FGF14-AS2	-6.84397	2.53903e-05	0.000110252
ENSG00000248698	LINC01085	-6.77785	3.47425e-05	0.000147735
ENSG00000270959	LPP-AS2	-1.42071	3.90483e-05	0.000164639
ENSG00000254300	LINC01111	-6.73392	3.92506e-05	0.000165365
ENSG00000234015	LINC02530	-6.6752	4.33645e-05	0.000181496
ENSG00000226053	LINC01776	-6.81519	4.34445e-05	0.000181775
ENSG00000259070	LINC00639	-6.81519	4.34445e-05	0.000181775
ENSG00000249740	LINC01265	-2.2702	5.03507e-05	0.000208663
ENSG00000204706	MAMDC2-AS1	-6.65088	5.09592e-05	0.000210993
ENSG00000227674	LINC00355	-6.61836	5.87932e-05	0.000241459
ENSG00000249846	LINC02021	-2.06309	6.21358e-05	0.000254157
ENSG00000233901	LINC01503	-1.61867	6.88026e-05	0.000279714
ENSG00000215424	MCM3AP-AS1	-1.02447	7.10447e-05	0.000288145
ENSG00000230749	MEIS1-AS2	-6.84036	7.65414e-05	0.000308792
ENSG00000263753	LINC00667	-1.1532	9.22835e-05	0.000367591
ENSG00000256124	LINC01152	-6.6429	9.37611e-05	0.000373096
ENSG00000224687	RASAL2-AS1	-1.9056	0.000102408	0.000404042
ENSG00000261455	LINC01003	-1.01769	0.000105877	0.000416587
ENSG00000228630	HOTAIR	-1.43832	0.000106814	0.000419792
ENSG00000238184	CD81-AS1	-3.36199	0.000112609	0.000440732
ENSG00000230943	LINC02541	-6.58806	0.000115167	0.000449717
ENSG00000268894	PLCE1-AS1	-3.94245	0.000115324	0.000450137
ENSG00000222033	LINC01124	-2.06386	0.000134041	0.000516715
ENSG00000203808	BVES-AS1	-6.45675	0.000136839	0.000526537
ENSG00000258602	LINC01629	-6.44582	0.000139335	0.000535537
ENSG00000237975	FLG-AS1	-6.49753	0.000142333	0.000545836
ENSG00000245149	RNF139-AS1	-1.08994	0.000143287	0.000549185
ENSG00000249993	BFSP2-AS1	-4.69827	0.000144097	0.000551982
ENSG00000280798	LINC00294	-1.02163	0.000179858	0.000677503
ENSG00000259462	CPEB1-AS1	-6.46844	0.000180563	0.000679784
ENSG00000227811	INKA2-AS1	-3.5807	0.00023139	0.000855963
ENSG00000247240	UBL7-AS1	-1.3231	0.000289957	0.00105355
ENSG00000231721	LINC-PINT	-1.4765	0.000339218	0.00121719
ENSG00000246859	STARD4-AS1	-1.95649	0.000471166	0.00164623
ENSG00000225361	PPP1R26-AS1	-1.15171	0.000493645	0.00171994
ENSG00000225930	LINC02249	-6.438	0.000526737	0.00182456
ENSG00000225675	LINC01771	-2.76785	0.000537598	0.00185772
ENSG00000271270	TMCC1-AS1	-1.96756	0.000710902	0.00238995
ENSG00000204283	LINC01973	-6.13019	0.00073555	0.00246313
ENSG00000235180	LINC00601	-6.17858	0.000880148	0.00290019
ENSG00000226953	NCKAP5-AS2	-6.03061	0.00100631	0.00326987
ENSG00000250056	LINC01018	-6.02756	0.0010585	0.00341758
ENSG00000235927	NEXN-AS1	-3.93995	0.00112485	0.00361408
ENSG00000249306	LINC01411	-5.549	0.0013902	0.00437557
ENSG00000259717	LINC00677	-5.93756	0.00139044	0.00437582
ENSG00000224281	SLC25A5-AS1	-1.17573	0.00151501	0.00473089
ENSG00000245105	A2M-AS1	-4.11437	0.00153891	0.0048006
ENSG00000226800	CACTIN-AS1	-1.49445	0.00156304	0.00486865
ENSG00000242902	FLNC-AS1	-5.9232	0.00158295	0.00492506
ENSG00000228624	HDAC2-AS2	-2.7915	0.00164961	0.00511273
ENSG00000233421	LINC01783	-5.91272	0.001816	0.00556855
ENSG00000261039	LINC02544	-5.92564	0.00184126	0.00563971
ENSG00000238197	PAXBP1-AS1	-1.65754	0.00185017	0.00566319
ENSG00000235590	GNAS-AS1	-3.85848	0.00201306	0.00610792
ENSG00000251370	SEMA5A-AS1	-5.85077	0.00203283	0.00616172
ENSG00000226386	PARD3-AS1	-5.87818	0.002039	0.00617903
ENSG00000265148	TSPOAP1-AS1	-1.65938	0.00210779	0.00636919
ENSG00000248371	LINC02056	-5.92777	0.00213926	0.00645715
ENSG00000249082	C5orf66-AS1	-2.94948	0.00226754	0.00680982
ENSG00000234779	BNC2-AS1	-5.81504	0.00233042	0.00697115
ENSG00000232814	COL4A2-AS1	-4.35733	0.00252078	0.00746881
ENSG00000238078	LINC01352	-5.79816	0.00281184	0.00823146
ENSG00000240889	NDUFB2-AS1	-1.58304	0.00299582	0.00871695
ENSG00000279141	LINC01451	-3.96334	0.00323363	0.00933945
ENSG00000260589	STAM-AS1	-1.21987	0.00323427	0.00934031
ENSG00000248668	OXCT1-AS1	-2.00038	0.00337858	0.009712
ENSG00000236753	MKLN1-AS	-1.10728	0.0033971	0.00975808
ENSG00000237803	LINC00211	-5.78206	0.00349374	0.0100031
ENSG00000230417	LINC00595	-3.9327	0.00353299	0.010105
ENSG00000215196	BASP1-AS1	-5.75768	0.00385565	0.0109365
ENSG00000236581	STARD13-AS	-2.98876	0.0041708	0.011738
ENSG00000241769	LINC00893	-1.3199	0.00419153	0.0117899
ENSG00000175611	LINC00476	-1.2732	0.00438064	0.0122781
ENSG00000258171	LINC02412	-6.20404	0.00496662	0.0137655
ENSG00000236751	LINC01186	-1.35935	0.00519465	0.0143467
ENSG00000120664	SPART-AS1	-5.59073	0.00520277	0.0143633
ENSG00000205054	LINC01121	-3.17548	0.00551982	0.015144
ENSG00000242759	LINC00882	-2.98838	0.00563485	0.0154179
ENSG00000226496	LINC00323	-5.61518	0.00567967	0.0155204
ENSG00000224897	POT1-AS1	-5.57285	0.00598043	0.0162462
ENSG00000269959	SPACA6P-AS	-2.53832	0.00615559	0.0166646
ENSG00000261504	LINC01686	-3.91335	0.00626869	0.0169022
ENSG00000238121	LINC00426	-5.49406	0.00720529	0.0191152
ENSG00000244161	FLNB-AS1	-1.49977	0.0073479	0.0194446
ENSG00000241316	SUCLG2-AS1	-1.02868	0.00739853	0.0195653
ENSG00000203721	LINC00862	-2.73592	0.00795149	0.0208825
ENSG00000229558	SACS-AS1	-5.45848	0.00836952	0.0218359
ENSG00000231826	LINC01819	-6.00135	0.00850444	0.0221435
ENSG00000226648	PLCG1-AS1	-3.68164	0.00879016	0.0227792
ENSG00000248727	LINC01948	-5.49507	0.00925543	0.023838
ENSG00000222005	LINC01118	-5.54657	0.00932753	0.0239947
ENSG00000229589	ACVR2B-AS1	-1.0417	0.00956314	0.024534
ENSG00000232316	LINC02518	-5.91077	0.0100905	0.0257542
ENSG00000269834	ZNF528-AS1	-4.60981	0.0108188	0.0273886
ENSG00000250635	CXXC5-AS1	-3.92533	0.0110292	0.0278664
ENSG00000198711	SSBP3-AS1	-1.90595	0.0112604	0.0283661
ENSG00000227431	CSE1L-AS1	-3.82576	0.0116749	0.0293092
ENSG00000233098	CCDC144NL-AS1	-1.84417	0.0122555	0.0305817
ENSG00000232079	LINC01697	-5.35708	0.0124675	0.0310656
ENSG00000224596	ZMIZ1-AS1	-1.45047	0.0139702	0.034295
ENSG00000233396	LINC01719	-1.27468	0.0146566	0.0357557
ENSG00000227954	TARID	-5.77238	0.016004	0.0386811
ENSG00000238099	LINC01625	-5.72876	0.0163155	0.0393437
ENSG00000253819	LINC01151	-5.28539	0.0174409	0.0417049
ENSG00000261359	PYCARD-AS1	-5.64476	0.0192415	0.0454277
ENSG00000225975	LINC01534	-1.57537	0.0192717	0.0454872
ENSG00000254338	MAFA-AS1	-3.10063	0.0197001	0.0463307
ENSG00000249647	C5orf66-AS2	-5.18448	0.0198367	0.0466079
ENSG00000259062	ACTN1-AS1	-2.11046	0.0207118	0.0483652
ENSG00000250508	LINC02701	-2.22754	0.0209978	0.0489621
ENSG00000272620	AFAP1-AS1	-2.11419	0.0230394	0.0530452
ENSG00000226312	CFLAR-AS1	-1.41336	0.0235115	0.0539281
ENSG00000237574	LINC01856	-5.07442	0.0235186	0.05394
ENSG00000236008	LINC01814	-5.08763	0.0240123	0.0548975
ENSG00000243795	LINC02044	-5.57579	0.0241087	0.0550904
ENSG00000231327	LINC01816	-2.15425	0.0244164	0.055682
ENSG00000233354	LINC00028	-5.54694	0.0247673	0.0563743
ENSG00000269293	ZSCAN16-AS1	-1.00075	0.0277242	0.0621643
ENSG00000225778	PROSER2-AS1	-1.26714	0.027811	0.0623233
ENSG00000231742	LINC01273	-1.07968	0.0288243	0.0643519
ENSG00000225194	LINC00092	-5.51289	0.0294138	0.0655131
ENSG00000226510	UPK1A-AS1	-1.38952	0.0303556	0.0672824
ENSG00000226741	LINC02554	-5.43291	0.0306598	0.0678907
ENSG00000239653	PSMD6-AS2	-1.15915	0.0318598	0.0701623
ENSG00000265692	LINC01970	-1.21516	0.0327598	0.0718983
ENSG00000232046	LINC01798	-4.94135	0.0329069	0.0721606
ENSG00000243836	WDR86-AS1	-4.95503	0.0331203	0.0725531
ENSG00000180422	LINC00304	-4.05791	0.0347732	0.0756295
ENSG00000229867	STEAP3-AS1	-1.02621	0.035966	0.0777567
ENSG00000214145	LINC00887	-2.50411	0.0362378	0.0782494
ENSG00000266916	ZNF793-AS1	-5.17074	0.0379882	0.0815279
ENSG00000230262	LINC02603	-5.76917	0.0416789	0.0881229
ENSG00000227630	LINC01132	-4.08618	0.0435015	0.0913208
ENSG00000236882	LINC01554	-3.08971	0.0446169	0.0933476
ENSG00000227375	DLG1-AS1	-1.22677	0.0461575	0.0960937
